# Supplementary material for: The moderation effect of social capital in the relationship between own income, social comparisons and subjective well-being: Evidence from four international datasets
Source: PLoS One. 2023 Dec 7;18(12):e0288455. doi: 10.1371/journal.pone.0288455 (PMC10703203; doi:10.1371/journal.pone.0288455)
Supplement: S1 File — (ZIP) [file pone.0288455.s002.zip]

Archive with 75 entries (70 files):
- s1_v03/
- s1_v03/Lewbel.do
- __MACOSX/s1_v03/._Lewbel.do
- s1_v03/ESS/
- s1_v03/EU-SILC/
- s1_v03/SOEP/
- s1_v03/WVS-EVS/
- s1_v03/._Lewbel.do
- s1_v03/._Lewbel_Appendix.do
- s1_v03/Lewbel_Appendix.do
- __MACOSX/s1_v03/._Lewbel_Appendix.do
- s1_v03/ESS/micro_small_ess.dta
- __MACOSX/s1_v03/ESS/._micro_small_ess.dta
- s1_v03/ESS/._micro_small_ess.dta
- s1_v03/ESS/micro preparation.do
- __MACOSX/s1_v03/ESS/._micro preparation.do
- s1_v03/ESS/._micro preparation.do
- s1_v03/ESS/macrodata.dta
- __MACOSX/s1_v03/ESS/._macrodata.dta
- s1_v03/ESS/._macrodata.dta
- s1_v03/ESS/Micro analysis.do
- __MACOSX/s1_v03/ESS/._Micro analysis.do
- s1_v03/ESS/._Micro analysis.do
- s1_v03/ESS/FiguraA1b.tif
- s1_v03/ESS/macro analysis .do
- __MACOSX/s1_v03/ESS/._macro analysis .do
- s1_v03/ESS/._macro analysis .do
- s1_v03/ESS/macro preparation.do
- __MACOSX/s1_v03/ESS/._macro preparation.do
- s1_v03/ESS/._macro preparation.do
- s1_v03/ESS/FiguraA1b.png
- s1_v03/ESS/FiguraA1b.eps
- s1_v03/EU-SILC/Macro country analysis with robustness checks.do
- __MACOSX/s1_v03/EU-SILC/._Macro country analysis with robustness checks.do
- s1_v03/EU-SILC/._Macro country analysis with robustness checks.do
- s1_v03/EU-SILC/Macro region analysis with robustness checks.do
- __MACOSX/s1_v03/EU-SILC/._Macro region analysis with robustness checks.do
- s1_v03/EU-SILC/._Macro region analysis with robustness checks.do
- s1_v03/EU-SILC/macro_small_country.dta
- __MACOSX/s1_v03/EU-SILC/._macro_small_country.dta
- s1_v03/EU-SILC/._macro_small_country.dta
- s1_v03/EU-SILC/macro_small_region.dta
- __MACOSX/s1_v03/EU-SILC/._macro_small_region.dta
- s1_v03/EU-SILC/._macro_small_region.dta
- s1_v03/EU-SILC/Micro analysis.do
- __MACOSX/s1_v03/EU-SILC/._Micro analysis.do
- s1_v03/EU-SILC/._Micro analysis.do
- s1_v03/EU-SILC/micro_small.dta
- s1_v03/EU-SILC/Data preparation.do
- __MACOSX/s1_v03/EU-SILC/._Data preparation.do
- s1_v03/EU-SILC/._Data preparation.do
- s1_v03/SOEP/Data preparation.do
- __MACOSX/s1_v03/SOEP/._Data preparation.do
- s1_v03/SOEP/._Data preparation.do
- s1_v03/SOEP/micro analysis.do
- __MACOSX/s1_v03/SOEP/._micro analysis.do
- s1_v03/SOEP/._micro analysis.do
- s1_v03/SOEP/micro_small.dta
- __MACOSX/s1_v03/SOEP/._micro_small.dta
- s1_v03/SOEP/._micro_small.dta
- s1_v03/WVS-EVS/data preparation for micro and macro.do
- __MACOSX/s1_v03/WVS-EVS/._data preparation for micro and macro.do
- s1_v03/WVS-EVS/._data preparation for micro and macro.do
- s1_v03/WVS-EVS/._macro.dta
- s1_v03/WVS-EVS/macro deved.do
- __MACOSX/s1_v03/WVS-EVS/._macro deved.do
- s1_v03/WVS-EVS/._macro deved.do
- s1_v03/WVS-EVS/macro.dta
- __MACOSX/s1_v03/WVS-EVS/._macro.dta
- s1_v03/WVS-EVS/._micro_wvs.dta
- s1_v03/WVS-EVS/micro deved.do
- __MACOSX/s1_v03/WVS-EVS/._micro deved.do
- s1_v03/WVS-EVS/._micro deved.do
- s1_v03/WVS-EVS/micro_wvs.dta
- __MACOSX/s1_v03/WVS-EVS/._micro_wvs.dta
