# Supplementary material for: The moderation effect of social capital in the relationship between own income, social comparisons and subjective well-being: Evidence from four international datasets
Source: PLoS One. 2023 Dec 7;18(12):e0288455. doi: 10.1371/journal.pone.0288455 (PMC10703203; doi:10.1371/journal.pone.0288455)
Supplement: S1 File — (ZIP) [file pone.0288455.s002.zip › s1_v03/Lewbel.do]

*** All datasets, Continuous social capital variable instrumented with Lewbel 
*** Also instrumented are the interactions of social capital with the income and reference income variables

** Put all micro files from all datasets in the same folder and run the code to get the complete Lewbel table

*** Upadate ivhettest after conversation with Kit Baum (ivhettest should be run after ivreg2h) - the old ado file was obsolete and did not work after ivreg2h


ado update ivhettest, update

********************************************************************************
* EU-SILC 
********************************************************************************

cd "/Volumes/Giulia/A social cure for social comparison/S1_v03/EU-SILC "
	
use "micro_small", clear 
	
reg LifeSat FeDep EqIncEurPppL RefEqIncSexAgeRegL i.SCindex ///
Female i.AgeG i.MarSt4lev  i.EduLevel3gr i.EconSt5lev HouseOwnD i.Cntry disability
*
	cap drop esampl_lsd
	gen esampl_lsd = 0
	replace esampl_lsd = 1 if e(sample)==1
**

reg JobSat i.SCindex##c.EqIncEurPppL i.SCindex##c.RefEqIncSexAgeRegL  ///
Female i.AgeG i.MarSt4lev  i.EduLevel3gr i.EconSt5lev HouseOwnD i.Cntry disability if EconSt5lev==1 , vce(robust)
est store mr4js
	cap drop esampl_work
	gen esampl_work = 0
	replace esampl_work = 1 if e(sample)==1	
	
	

************************************* LEWBEL WITH SC index 
** *** *** creating variables by hand
*
* dummies by hand as factor variables not allowed in ivreg2h
** Female i.AgeG i.MarSt4lev  i.EduLevel3gr i.EconSt5lev HouseOwnD i.Cntry, vce(robust)
cap drop AgeG_*
tab AgeG, gen(AgeG_)
cap drop MarSt4lev_*
tab MarSt4lev, gen(MarSt4lev_)
cap drop EduLevel3gr_*
tab EduLevel3gr, gen(EduLevel3gr_)
cap drop EconSt5lev_*
tab EconSt5lev, gen(EconSt5lev_)
cap drop Cntry_*
tab Cntry, gen(Cntry_)
*
* interactions by hand
*
cap drop SCindex_*
tab SCindex, gen(SCindex_)
sum SCindex_*
*
cap drop SCi1_Eq // SCi=1
gen SCi1_Eq = SCindex_2*EqIncEurPppL
label variable SCi1_Eq "Social capital index = 1 (inst.) * Log of individual income"
cap drop SCi2_Eq // SCi=2
gen SCi2_Eq = SCindex_3*EqIncEurPppL
label variable SCi2_Eq "Social capital index = 2 (inst.) * Log of individual income"
cap drop Sci0_Eq // SCi=0 
gen SCi0_Eq = SCindex_1*EqIncEurPppL
label variable SCi0_Eq "Social capital index = 0 (inst.) * Log of individual income"
*
cap drop SCi1_Ref // SCi=1
gen SCi1_Ref = SCindex_2*RefEqIncSexAgeRegL
label variable SCi1_Ref "Social capital index = 1 (inst.) * Log of reference income"
cap drop SCi2_Ref // SCi=2
gen SCi2_Ref = SCindex_3*RefEqIncSexAgeRegL
label variable SCi2_Ref "Social capital index = 2 (inst.) * Log of reference income"
cap drop Sci0_Ref // SCi=0 
gen SCi0_Ref = SCindex_1*RefEqIncSexAgeRegL
label variable SCi0_Ref "Social capital index = 0 (inst.) * Log of reference income"


**
*** changing names of some variables as "ivreg2h" doesnt like long names...
cap drop EqInc
clonevar EqInc = EqIncEurPppL
cap drop RefInc
clonevar RefInc = RefEqIncSexAgeRegL
*
cap drop SCi1
clonevar SCi1 = SCindex_2
label variable SCindex_2 "Social capital index = 1 (inst.)"
cap drop SCi2
clonevar SCi2 = SCindex_3
label variable SCindex_3 "Social capital index = 2 (inst.)"
**
label variable SCi1 "Social capital index = 1 (inst.)"
label variable SCi2 "Social capital index = 2 (inst.)"
***
*** labeling controls made by hand
local convar "AgeG MarSt4lev EduLevel3gr"
foreach v of local convar{
	levelsof `v', loc(levels)
	foreach l of local levels {
	local lab : label `v' `l'
	label variable `v'_`l' "`lab'"
	}
}
***
label variable EconSt5lev_1 "Working"
label variable EconSt5lev_2 "Unemployed"
label variable EconSt5lev_3 "Student"
label variable EconSt5lev_4 "Retired"
label variable EconSt5lev_5 "Not working"
***
label variable Cntry_1 "AT"
label variable Cntry_2 "BE"
label variable Cntry_3 "BG"
label variable Cntry_4 "CH"
label variable Cntry_5 "CY"
label variable Cntry_6 "DR"
label variable Cntry_7 "EE"
label variable Cntry_8 "EL"
label variable Cntry_9 "ES"
label variable Cntry_10 "FI"
label variable Cntry_11 "FR"
label variable Cntry_12 "HR"
label variable Cntry_13 "HU"
label variable Cntry_14 "IE"
label variable Cntry_15 "IS"
label variable Cntry_16 "IT"
label variable Cntry_17 "LT"
label variable Cntry_18 "LU"
label variable Cntry_19 "LV"
label variable Cntry_20 "MT"
label variable Cntry_21 "NL"
label variable Cntry_22 "NO"
label variable Cntry_23 "PL"
label variable Cntry_24 "PT"
label variable Cntry_25 "RO"
label variable Cntry_26 "RS"
label variable Cntry_27 "SE"
label variable Cntry_28 "SK"
label variable Cntry_29 "UK"


* Continous variables 
* SCindex 
cap drop SC_Eq SC_Ref
gen SC_Eq = SCindex*EqIncEurPppL
gen SC_Ref = SCindex*RefEqIncSexAgeRegL


********************************************************************************	
* Generating instruments with Lewbel
********************************************************************************
	

ivreg2h LifeSat EqInc RefInc   ///
	Female Age AgeSq MarSt4lev_2 MarSt4lev_3 MarSt4lev_4 EduLevel3gr_2 EduLevel3gr_3 ///
	EconSt5lev_2 EconSt5lev_3 EconSt5lev_4 EconSt5lev_5 HouseOwnD Cntry_2 Cntry_3 Cntry_4 Cntry_5 Cntry_6 ///
	Cntry_7 Cntry_8 Cntry_9 Cntry_10 Cntry_11 Cntry_12 Cntry_13 Cntry_14 Cntry_15 Cntry_16 Cntry_17 Cntry_18 ///
	Cntry_19 Cntry_20 Cntry_21 Cntry_22 Cntry_23 Cntry_24 Cntry_25 Cntry_26 Cntry_27 Cntry_28 Cntry_29 disability ///
	( SCindex SC_Eq SC_Ref = ) if esampl_lsd ==1, gen(, replace)  robust 	
			
* test assumption A2	
*ivhettest 	SCindex_EqInc_g SCindex_RefInc_g SCindex_Female_g SCindex_AgeG_2_g SCindex_AgeG_3_g SCindex_AgeG_4_g SCindex_AgeG_5_g SCindex_MarSt4lev_2_g SCindex_MarSt4lev_3_g SCindex_MarSt4lev_4_g SCindex_EduLevel3gr_2_g SCindex_EduLevel3gr_3_g SCindex_EconSt5lev_2_g SCindex_EconSt5lev_3_g SCindex_EconSt5lev_4_g SCindex_EconSt5lev_5_g SCindex_HouseOwnD_g SCindex_Cntry_2_g SCindex_Cntry_3_g SCindex_Cntry_4_g SCindex_Cntry_5_g SCindex_Cntry_6_g SCindex_Cntry_7_g SCindex_Cntry_8_g SCindex_Cntry_9_g SCindex_Cntry_10_g SCindex_Cntry_11_g SCindex_Cntry_12_g SCindex_Cntry_13_g SCindex_Cntry_14_g SCindex_Cntry_15_g SCindex_Cntry_16_g SCindex_Cntry_17_g SCindex_Cntry_18_g SCindex_Cntry_19_g SCindex_Cntry_20_g SCindex_Cntry_21_g SCindex_Cntry_22_g SCindex_Cntry_23_g SCindex_Cntry_24_g SCindex_Cntry_25_g SCindex_Cntry_26_g SCindex_Cntry_27_g SCindex_Cntry_28_g SCindex_Cntry_29_g SCindex_disability_g SC_Eq_EqInc_g SC_Eq_RefInc_g SC_Eq_Female_g SC_Eq_AgeG_2_g SC_Eq_AgeG_3_g SC_Eq_AgeG_4_g SC_Eq_AgeG_5_g SC_Eq_MarSt4lev_2_g SC_Eq_MarSt4lev_3_g SC_Eq_MarSt4lev_4_g SC_Eq_EduLevel3gr_2_g SC_Eq_EduLevel3gr_3_g SC_Eq_EconSt5lev_2_g SC_Eq_EconSt5lev_3_g SC_Eq_EconSt5lev_4_g SC_Eq_EconSt5lev_5_g SC_Eq_HouseOwnD_g SC_Eq_Cntry_2_g SC_Eq_Cntry_3_g SC_Eq_Cntry_4_g SC_Eq_Cntry_5_g SC_Eq_Cntry_6_g SC_Eq_Cntry_7_g SC_Eq_Cntry_8_g SC_Eq_Cntry_9_g SC_Eq_Cntry_10_g SC_Eq_Cntry_11_g SC_Eq_Cntry_12_g SC_Eq_Cntry_13_g SC_Eq_Cntry_14_g SC_Eq_Cntry_15_g SC_Eq_Cntry_16_g SC_Eq_Cntry_17_g SC_Eq_Cntry_18_g SC_Eq_Cntry_19_g SC_Eq_Cntry_20_g SC_Eq_Cntry_21_g SC_Eq_Cntry_22_g SC_Eq_Cntry_23_g SC_Eq_Cntry_24_g SC_Eq_Cntry_25_g SC_Eq_Cntry_26_g SC_Eq_Cntry_27_g SC_Eq_Cntry_28_g SC_Eq_Cntry_29_g SC_Eq_disability_g SC_Ref_EqInc_g SC_Ref_RefInc_g SC_Ref_Female_g SC_Ref_AgeG_2_g SC_Ref_AgeG_3_g SC_Ref_AgeG_4_g SC_Ref_AgeG_5_g SC_Ref_MarSt4lev_2_g SC_Ref_MarSt4lev_3_g SC_Ref_MarSt4lev_4_g SC_Ref_EduLevel3gr_2_g SC_Ref_EduLevel3gr_3_g SC_Ref_EconSt5lev_2_g SC_Ref_EconSt5lev_3_g SC_Ref_EconSt5lev_4_g SC_Ref_EconSt5lev_5_g SC_Ref_HouseOwnD_g SC_Ref_Cntry_2_g SC_Ref_Cntry_3_g SC_Ref_Cntry_4_g SC_Ref_Cntry_5_g SC_Ref_Cntry_6_g SC_Ref_Cntry_7_g SC_Ref_Cntry_8_g SC_Ref_Cntry_9_g SC_Ref_Cntry_10_g SC_Ref_Cntry_11_g SC_Ref_Cntry_12_g SC_Ref_Cntry_13_g SC_Ref_Cntry_14_g SC_Ref_Cntry_15_g SC_Ref_Cntry_16_g SC_Ref_Cntry_17_g SC_Ref_Cntry_18_g SC_Ref_Cntry_19_g SC_Ref_Cntry_20_g SC_Ref_Cntry_21_g SC_Ref_Cntry_22_g SC_Ref_Cntry_23_g SC_Ref_Cntry_24_g SC_Ref_Cntry_25_g SC_Ref_Cntry_26_g SC_Ref_Cntry_27_g SC_Ref_Cntry_28_g SC_Ref_Cntry_29_g SC_Ref_disability_g
	
	
* Test assumption A3 on the three 1st stage equations of endog variables on controls 

reg SCindex EqInc RefInc   ///
	Female Age AgeSq MarSt4lev_2 MarSt4lev_3 MarSt4lev_4 EduLevel3gr_2 EduLevel3gr_3 ///
	EconSt5lev_2 EconSt5lev_3 EconSt5lev_4 EconSt5lev_5 HouseOwnD Cntry_2 Cntry_3 Cntry_4 Cntry_5 Cntry_6 ///
	Cntry_7 Cntry_8 Cntry_9 Cntry_10 Cntry_11 Cntry_12 Cntry_13 Cntry_14 Cntry_15 Cntry_16 Cntry_17 Cntry_18 ///
	Cntry_19 Cntry_20 Cntry_21 Cntry_22 Cntry_23 Cntry_24 Cntry_25 Cntry_26 Cntry_27 Cntry_28 Cntry_29 disability 
estat hettest	
predict resid_sc, residuals	

rvfplot, yline(0)
rvpplot Age, yline(0) name(het_Age, replace) mcolor(%20)

rvpplot EqInc, yline(0) name(het_EqInc, replace ) mcolor(%20)


reg SC_Eq EqInc RefInc   ///
	Female Age AgeSq MarSt4lev_2 MarSt4lev_3 MarSt4lev_4 EduLevel3gr_2 EduLevel3gr_3 ///
	EconSt5lev_2 EconSt5lev_3 EconSt5lev_4 EconSt5lev_5 HouseOwnD Cntry_2 Cntry_3 Cntry_4 Cntry_5 Cntry_6 ///
	Cntry_7 Cntry_8 Cntry_9 Cntry_10 Cntry_11 Cntry_12 Cntry_13 Cntry_14 Cntry_15 Cntry_16 Cntry_17 Cntry_18 ///
	Cntry_19 Cntry_20 Cntry_21 Cntry_22 Cntry_23 Cntry_24 Cntry_25 Cntry_26 Cntry_27 Cntry_28 Cntry_29 disability
estat hettest	
predict resid_sc_eq, residuals	
rvfplot, yline(0)
rvpplot Age, yline(0) name(het_Age_SCEQ, replace) mcolor(%20)

rvpplot EqInc, yline(0) name(het_EqInc_SCEQ, replace) mcolor(%20)

	
reg SC_Ref EqInc RefInc   ///
	Female Age AgeSq MarSt4lev_2 MarSt4lev_3 MarSt4lev_4 EduLevel3gr_2 EduLevel3gr_3 ///
	EconSt5lev_2 EconSt5lev_3 EconSt5lev_4 EconSt5lev_5 HouseOwnD Cntry_2 Cntry_3 Cntry_4 Cntry_5 Cntry_6 ///
	Cntry_7 Cntry_8 Cntry_9 Cntry_10 Cntry_11 Cntry_12 Cntry_13 Cntry_14 Cntry_15 Cntry_16 Cntry_17 Cntry_18 ///
	Cntry_19 Cntry_20 Cntry_21 Cntry_22 Cntry_23 Cntry_24 Cntry_25 Cntry_26 Cntry_27 Cntry_28 Cntry_29 disability
estat hettest	
predict resid_sc_ref, residuals	

rvfplot, yline(0)	
rvpplot Age, yline(0) name(het_Age_SCREF, replace) mcolor(%20)
 
rvpplot EqInc, yline(0) name(het_EqInc_SCREF, replace) mcolor(%20)


	
********************************************************************************
* 2SLS BY HAND using the generated instruments 
********************************************************************************

		
eststo Lew_SILC: ivreg2 LifeSat EqInc RefInc  ///
	Female Age AgeSq MarSt4lev_2 MarSt4lev_3 MarSt4lev_4 EduLevel3gr_2 EduLevel3gr_3 ///
	EconSt5lev_2 EconSt5lev_3 EconSt5lev_4 EconSt5lev_5 HouseOwnD Cntry_2 Cntry_3 Cntry_4 Cntry_5 Cntry_6 ///
	Cntry_7 Cntry_8 Cntry_9 Cntry_10 Cntry_11 Cntry_12 Cntry_13 Cntry_14 Cntry_15 Cntry_16 Cntry_17 Cntry_18 ///
	Cntry_19 Cntry_20 Cntry_21 Cntry_22 Cntry_23 Cntry_24 Cntry_25 Cntry_26 Cntry_27 Cntry_28 Cntry_29 disability ///
	(SCindex SC_Eq SC_Ref = SCindex_Age_g SCindex_AgeSq_g  SC_Eq_Age_g SC_Eq_AgeSq_g SC_Ref_Age_g SC_Ref_AgeSq_g ) if esampl_lsd ==1, first  robust endog(SCindex SC_Eq SC_Ref)

esttab Lew_SILC using SILCLEWBEL.tex, replace se star(* 0.10 ** 0.05 *** 0.01)

esttab Lew_SILC using SILCLEWBEL.csv, replace se star(* 0.10 ** 0.05 *** 0.01)

esttab Lew_SILC using SILCLEWBEL.rtf, replace se star(* 0.10 ** 0.05 *** 0.01)
	
* for calculation of the standard errors of moderation	
estat vce	
		
	
	
	
********************************************************************************
* ESS 2018
********************************************************************************
use "/Volumes/Giulia/A social cure for social comparison/S1_v03/ESS /micro_small", clear

********************************************************************************
* Lewbel test 
********************************************************************************
************************************* LEWBEL WITH SC index 
reg LS Happ      i.CC  Sex Age AgeSq EduYrs i.JobSt Partner Child PermSick i.SCindex##ib2.IncRank3gr 	i.SCindex##c.IncEss9L, vce(robust)
	cap drop esampl_new
	gen esampl_new = 0
	replace esampl_new = 1 if e(sample)==1
	
		
cap drop Partner_*
tab Partner, gen(Partner_)
cap drop JobSt_*
tab JobSt, gen(JobSt_)
cap drop Country_*
tab Country, gen(Country_)

* interactions by hand
*
cap drop SCindex_*
tab SCindex, gen(SCindex_)
sum SCindex_*


*** changing names of some variables as "ivreg2h" doesnt like long names...

cap drop SCi1
clonevar SCi1 = SCindex_2
label variable SCindex_2 "Social capital index = 1 (inst.)"
cap drop SCi2
clonevar SCi2 = SCindex_3
label variable SCindex_3 "Social capital index = 2 (inst.)"
label variable SCi1 "Social capital index = 1 (inst.)"
label variable SCi2 "Social capital index = 2 (inst.)"

cap drop Inc9L IR3 IR2 IR1
clonevar Inc9L = IncEss9L 
clonevar IR3 = IncRank3gr3 
clonevar IR2 = IncRank3gr2 
clonevar IR1 = IncRank3gr1	
	

* Continous variables 
* SCindex 
cap drop SC_Eq SC_Ref1 SC_Ref3
gen SC_Eq = SCindex*IncEss9L
gen SC_Ref1 = SCindex*IncRank3gr1
gen SC_Ref3 = SCindex*IncRank3gr3

	
********************************************************************************	
* Generating instruments with Lewbel
********************************************************************************

ivreg2h LS  Inc9L  IR1   IR3 ///
	Female  Age AgeSq  Child ///
    Country_2 Country_10 Country_11 Country_12 Country_13 ///
	Country_14 Country_15 Country_16 Country_17 Country_18 Country_19 ///
	Country_20 Country_21 Country_22 Country_23 Country_24 Country_25 ///
	Country_26 Country_27 Country_28 Country_29 Country_3 Country_4 Country_5 ///
	Country_6 Country_7 Country_8 Country_9 JobSt_2 JobSt_3 JobSt_4	JobSt_5  ///
    EduYrs PermSick ///
    Partner  ( SCindex SC_Eq SC_Ref1 SC_Ref3 = ) if esampl_new == 1 , gen(, replace)  robust
		
	
** test assumption A2	
*ivhettest SCindex_Inc9L_g SCindex_IR1_g SCindex_IR3_g SCindex_Female_g SCindex_Age_g SCindex_AgeSq_g SCindex_Child_g SCindex_Country_2_g SCindex_Country_10_g SCindex_Country_11_g SCindex_Country_12_g SCindex_Country_13_g SCindex_Country_14_g SCindex_Country_15_g SCindex_Country_16_g SCindex_Country_17_g SCindex_Country_18_g SCindex_Country_19_g SCindex_Country_20_g SCindex_Country_21_g SCindex_Country_22_g SCindex_Country_23_g SCindex_Country_24_g SCindex_Country_25_g SCindex_Country_26_g SCindex_Country_27_g SCindex_Country_28_g SCindex_Country_29_g SCindex_Country_3_g SCindex_Country_4_g SCindex_Country_5_g SCindex_Country_6_g SCindex_Country_7_g SCindex_Country_8_g SCindex_Country_9_g SCindex_JobSt_2_g SCindex_JobSt_3_g SCindex_JobSt_4_g SCindex_JobSt_5_g SCindex_EduYrs_g SCindex_PermSick_g SCindex_Partner_g SC_Eq_Inc9L_g SC_Eq_IR1_g SC_Eq_IR3_g SC_Eq_Female_g SC_Eq_Age_g SC_Eq_AgeSq_g SC_Eq_Child_g SC_Eq_Country_2_g SC_Eq_Country_10_g SC_Eq_Country_11_g SC_Eq_Country_12_g SC_Eq_Country_13_g SC_Eq_Country_14_g SC_Eq_Country_15_g SC_Eq_Country_16_g SC_Eq_Country_17_g SC_Eq_Country_18_g SC_Eq_Country_19_g SC_Eq_Country_20_g SC_Eq_Country_21_g SC_Eq_Country_22_g SC_Eq_Country_23_g SC_Eq_Country_24_g SC_Eq_Country_25_g SC_Eq_Country_26_g SC_Eq_Country_27_g SC_Eq_Country_28_g SC_Eq_Country_29_g SC_Eq_Country_3_g SC_Eq_Country_4_g SC_Eq_Country_5_g SC_Eq_Country_6_g SC_Eq_Country_7_g SC_Eq_Country_8_g SC_Eq_Country_9_g SC_Eq_JobSt_2_g SC_Eq_JobSt_3_g SC_Eq_JobSt_4_g SC_Eq_JobSt_5_g SC_Eq_EduYrs_g SC_Eq_PermSick_g SC_Eq_Partner_g SC_Ref1_Inc9L_g SC_Ref1_IR1_g SC_Ref1_IR3_g SC_Ref1_Female_g SC_Ref1_Age_g SC_Ref1_AgeSq_g SC_Ref1_Child_g SC_Ref1_Country_2_g SC_Ref1_Country_10_g SC_Ref1_Country_11_g SC_Ref1_Country_12_g SC_Ref1_Country_13_g SC_Ref1_Country_14_g SC_Ref1_Country_15_g SC_Ref1_Country_16_g SC_Ref1_Country_17_g SC_Ref1_Country_18_g SC_Ref1_Country_19_g SC_Ref1_Country_20_g SC_Ref1_Country_21_g SC_Ref1_Country_22_g SC_Ref1_Country_23_g SC_Ref1_Country_24_g SC_Ref1_Country_25_g SC_Ref1_Country_26_g SC_Ref1_Country_27_g SC_Ref1_Country_28_g SC_Ref1_Country_29_g SC_Ref1_Country_3_g SC_Ref1_Country_4_g SC_Ref1_Country_5_g SC_Ref1_Country_6_g SC_Ref1_Country_7_g SC_Ref1_Country_8_g SC_Ref1_Country_9_g SC_Ref1_JobSt_2_g SC_Ref1_JobSt_3_g SC_Ref1_JobSt_4_g SC_Ref1_JobSt_5_g SC_Ref1_EduYrs_g SC_Ref1_PermSick_g SC_Ref1_Partner_g SC_Ref3_Inc9L_g SC_Ref3_IR1_g SC_Ref3_IR3_g SC_Ref3_Female_g SC_Ref3_Age_g SC_Ref3_AgeSq_g SC_Ref3_Child_g SC_Ref3_Country_2_g SC_Ref3_Country_10_g SC_Ref3_Country_11_g SC_Ref3_Country_12_g SC_Ref3_Country_13_g SC_Ref3_Country_14_g SC_Ref3_Country_15_g SC_Ref3_Country_16_g SC_Ref3_Country_17_g SC_Ref3_Country_18_g SC_Ref3_Country_19_g SC_Ref3_Country_20_g SC_Ref3_Country_21_g SC_Ref3_Country_22_g SC_Ref3_Country_23_g SC_Ref3_Country_24_g SC_Ref3_Country_25_g SC_Ref3_Country_26_g SC_Ref3_Country_27_g SC_Ref3_Country_28_g SC_Ref3_Country_29_g SC_Ref3_Country_3_g SC_Ref3_Country_4_g SC_Ref3_Country_5_g SC_Ref3_Country_6_g SC_Ref3_Country_7_g SC_Ref3_Country_8_g SC_Ref3_Country_9_g SC_Ref3_JobSt_2_g SC_Ref3_JobSt_3_g SC_Ref3_JobSt_4_g SC_Ref3_JobSt_5_g SC_Ref3_EduYrs_g SC_Ref3_PermSick_g SC_Ref3_Partner_g

/* test assumption A3 	
reg SCindex Inc9L  IR1   IR3 ///
	Female Age AgeSq   Child ///
    Country_2 Country_10 Country_11 Country_12 Country_13 ///
	Country_14 Country_15 Country_16 Country_17 Country_18 Country_19 ///
	Country_20 Country_21 Country_22 Country_23 Country_24 Country_25 ///
	Country_26 Country_27 Country_28 Country_29 Country_3 Country_4 Country_5 ///
	Country_6 Country_7 Country_8 Country_9 JobSt_2 JobSt_3 JobSt_4	JobSt_5  ///
    EduYrs  PermSick
	
estat hettest	
predict resid_sc, residuals	
rvfplot, yline(0)
rvpplot Age, yline(0) name(het_Age, replace) mcolor(%20)

rvpplot Inc9L, yline(0) name(het_Inc9L, replace) mcolor(%20)


reg SC_Eq Inc9L  IR1   IR3 ///
	Female Age AgeSq   Child ///
    Country_2 Country_10 Country_11 Country_12 Country_13 ///
	Country_14 Country_15 Country_16 Country_17 Country_18 Country_19 ///
	Country_20 Country_21 Country_22 Country_23 Country_24 Country_25 ///
	Country_26 Country_27 Country_28 Country_29 Country_3 Country_4 Country_5 ///
	Country_6 Country_7 Country_8 Country_9 JobSt_2 JobSt_3 JobSt_4	JobSt_5  ///
    EduYrs  PermSick
	
estat hettest	
predict resid_sc_eq, residuals	
rvfplot, yline(0)
rvpplot Age, yline(0) name(het_Age_SC_Eq, replace) mcolor(%20)

rvpplot Inc9L, yline(0) name(het_Inc9L_SC_Eq, replace ) mcolor(%20)


reg SC_Ref1 Inc9L  IR1   IR3 ///
	Female Age AgeSq   Child ///
    Country_2 Country_10 Country_11 Country_12 Country_13 ///
	Country_14 Country_15 Country_16 Country_17 Country_18 Country_19 ///
	Country_20 Country_21 Country_22 Country_23 Country_24 Country_25 ///
	Country_26 Country_27 Country_28 Country_29 Country_3 Country_4 Country_5 ///
	Country_6 Country_7 Country_8 Country_9 JobSt_2 JobSt_3 JobSt_4	JobSt_5  ///
    EduYrs  PermSick
	
estat hettest	
predict resid_sc_ref1, residuals	
rvfplot, yline(0)
rvpplot Age, yline(0) name(het_Age_SC_Ref1, replace) mcolor(%20)

rvpplot Inc9L, yline(0) name(het_Inc9L_SC_Ref1, replace) mcolor(%20)


reg SC_Ref3 Inc9L  IR1   IR3 ///
	Female Age AgeSq   Child ///
    Country_2 Country_10 Country_11 Country_12 Country_13 ///
	Country_14 Country_15 Country_16 Country_17 Country_18 Country_19 ///
	Country_20 Country_21 Country_22 Country_23 Country_24 Country_25 ///
	Country_26 Country_27 Country_28 Country_29 Country_3 Country_4 Country_5 ///
	Country_6 Country_7 Country_8 Country_9 JobSt_2 JobSt_3 JobSt_4	JobSt_5  ///
    EduYrs  PermSick
	
estat hettest	
predict resid_sc_ref3, residuals
	
rvfplot, yline(0)
rvpplot Age, yline(0) name(het_Age_SC_Ref3, replace) mcolor(%20)

rvpplot Inc9L, yline(0) name(het_Inc9L_SC_Ref3, replace) mcolor(%20)


*/

********************************************************************************
* 2SLS BY HAND using the generated instruments 
********************************************************************************
	
eststo LEW_ESS1: ivreg210 LS  Inc9L  IR1   IR3 ///
	Female Age AgeSq  Child ///
    Country_2 Country_10 Country_11 Country_12 Country_13 ///
	Country_14 Country_15 Country_16 Country_17 Country_18 Country_19 ///
	Country_20 Country_21 Country_22 Country_23 Country_24 Country_25 ///
	Country_26 Country_27 Country_28 Country_29 Country_3 Country_4 Country_5 ///
	Country_6 Country_7 Country_8 Country_9 JobSt_2 JobSt_3 JobSt_4	JobSt_5  ///
    EduYrs PermSick ///
    Partner  (SCindex SC_Eq SC_Ref1 SC_Ref3 =  SCindex_Age_g SCindex_AgeSq_g SC_Eq_Age_g SC_Eq_AgeSq_g SC_Ref1_Age_g SC_Ref1_AgeSq_g SC_Ref3_Age_g SC_Ref3_AgeSq_g ) if esampl_new == 1, first robust endog(SCindex SC_Eq SC_Ref1 SC_Ref3)	
		
		
		
		
esttab LEW_ESS1 using ESSLEWBEL1.tex, replace se star(* 0.10 ** 0.05 *** 0.01)

esttab LEW_ESS1 using ESSLEWBEL1.csv, replace se star(* 0.10 ** 0.05 *** 0.01)

esttab LEW_ESS1 using ESSLEWBEL1.rtf, replace se star(* 0.10 ** 0.05 *** 0.01)

estat vce

********************************************************************************
* GSOEP 
********************************************************************************
use "/Volumes/Giulia/A social cure for social comparison/S1_v03/SOEP/micro_small.dta", clear


********************************************************************************
* Continous
********************************************************************************
* continous
cap drop SCi_Eq 
gen SCi_Eq = SCindex*HhIncRealEqL
label variable SCi_Eq "Social capital index (inst.) * Log of individual income"

* continous
cap drop SCi_Ref
gen SCi_Ref = SCindex*RefHhIncEqAgeEastSexL
label variable SCi_Ref "Social capital index (inst.) * Log of reference income"


*** changing names of some variables as "ivreg2h" doesnt like long names...
cap drop EqInc
clonevar EqInc = HhIncRealEqL 
cap drop RefInc
clonevar RefInc = RefHhIncEqAgeEastSexL

*
cap drop East_*
tab East, gen(East_)


* Lewbel Instrumenting 


/* test assumption A3 (before centering the variables)
xtreg SCindex EqInc RefInc ///
	Female Age Age2 MarStat4lev_2 MarStat4lev_3 MarStat4lev_4  ///
	EduYears JobStat5lev_2 JobStat5lev_3 JobStat5lev_4 JobStat5lev_5 ///
    HouseOwnD East_2 Region_2 Region_3 Region_4 Region_5 Region_6 Region_7 ///
    Region_8 Region_9 Region_10 Region_11 Region_12 Region_13 Region_14 Region_15 Region_16 ///
	Year_2 Year_3 Year_4 Year_5 Year_6 Year_7 Year_8 Year_9 disabled, re

xttest0	

	*/	

* Scidex - continous sc variable
ivreg2h LifeSat EqInc RefInc   ///
	Female Age Age2 MarStat4lev_2 MarStat4lev_3 MarStat4lev_4  ///
    EduYears JobStat5lev_2 JobStat5lev_3 JobStat5lev_4 JobStat5lev_5 ///
    HouseOwnD East_2 Region_2 Region_3 Region_4 Region_5 Region_6 Region_7 ///
    Region_8 Region_9 Region_10 Region_11 Region_12 Region_13 Region_14 Region_15 Region_16 ///
	Year_2 Year_3 Year_4 Year_5 Year_6 Year_7 Year_8 Year_9  disabled ///
	(SCindex SCi_Eq SCi_Ref = ) , fe gen(,replace)  robust	


********************************************************************************
* 2SLS BY HAND using the generated instruments 
*******************************************************************************

eststo Lewb_SOEP: xtivreg2  LifeSat EqInc RefInc ///
	Female Age Age2 MarStat4lev_2 MarStat4lev_3 MarStat4lev_4  ///
	EduYears JobStat5lev_2 JobStat5lev_3 JobStat5lev_4 JobStat5lev_5 ///
    HouseOwnD East_2 Region_2 Region_3 Region_4 Region_5 Region_6 Region_7 ///
    Region_8 Region_9 Region_10 Region_11 Region_12 Region_13 Region_14 Region_15 Region_16 ///
	Year_2 Year_3 Year_4 Year_5 Year_6 Year_7 Year_8 Year_9 disabled ///
	(SCindex SCi_Eq SCi_Ref  =  SCindex_Age_g SCindex_Age2_g  SCi_Eq_Age_g SCi_Eq_Age2_g SCi_Ref_Age_g SCi_Ref_Age2_g), fe first robust endog(SCindex SCi_Eq SCi_Ref)	
	
esttab Lewb_SOEP using lewbSOEP1.tex, replace se star(* 0.10 ** 0.05 *** 0.01)

esttab Lewb_SOEP using lewbSOEP1.csv, replace se star(* 0.10 ** 0.05 *** 0.01)

esttab Lewb_SOEP using lewbSOEP1.rtf, replace se star(* 0.10 ** 0.05 *** 0.01)

estat vce


********************************************************************************
* WVS - EVS 
********************************************************************************

use "/Volumes/Giulia/A social cure for social comparison/S1_v03/WVS-EVS/micro_wvs.dta", clear
  
  
* CONTINOUS SOCIAL CAPITAL AND INTERACTIONS
cap drop SCi_x047
gen SCi_x047 = SCindex*x047
label variable SCi_x047 "Social capital index (inst.) * hh income"

cap drop SCi_sc
gen SCi_sc = SCindex*socclass
label var SCi_sc "Social capital index (inst.) *  social class"

cap drop SCindex_*
tab SCindex, gen(SCindex_)
label variable SCindex_1 "Social capital index = 0"
label variable SCindex_2 "Social capital index = 1"
label variable SCindex_3 "Social capital index = 2"			


* Separate vars of social capital and interactions 
* Puntam's group  
cap drop pgroup_x047
gen pgroup_x047 = pgroup*x047
label var pgroup_x047 "Puntam's group (inst.) * hh income"

cap drop pgroup_sc
gen pgroup_sc = pgroup*socclass
label var pgroup_sc "Puntam's group (inst.) * social class"


cap drop trust_x047
gen trust_x047 = a165r*x047
label var trust_x047 "Trust (inst.) * hh income"

cap drop trust_sc
gen trust_sc = pgroup*socclass
label var trust_sc "Trust (inst.) * social class"


cap drop s003_*   // country
tab s003, gen(s003_)
cap drop s020_*   // year
tab s020, gen(s020_)
*
cap drop age_*
tab age, gen(age_)
*
cap drop age2_*
tab age2, gen(age2_)
*


tab s003 if deved

********************************************************************************
* Generating instruments with Lewbel 
********************************************************************************
* Life Satisfaction: a170r

/* Lewbel: SCindex as continous variable   
ivreg2h a170r socclass x047 sex1 age age2 education2 education3 education4 education5 education6 education7 education8 mastat2 mastat3 mastat4 mastat5 emplstat2 emplstat3 emplstat4 emplstat5 emplstat6 emplstat7 emplstat8 nkids2 nkids3 nkids4 s003_2 s003_3 s003_4 s003_5 s003_6 s003_7 s003_8 s003_9 s003_10 s003_11 s003_12 s003_13 s003_14 s003_15 s003_16 s003_17 s003_18 s003_19 s003_20 s003_21 s003_22 s003_23 s003_24 s003_25 s003_26 s003_27 s003_28 s003_29 s003_30 s003_31 s003_32 s003_33 s003_34 s003_35 s003_36 s003_37 s003_38 s003_39 s003_40 s003_41 s003_42 s003_43 s003_44 s003_45 s003_46 s003_47 s003_48 s003_49 s003_50 s003_51 s003_52 s003_53 s003_54 s003_55 s003_56 s003_57 s003_58 s003_59 s003_60 s003_61 s003_62 s003_63 s003_64 s003_65 s003_66 s003_67 s003_68 s003_69 s003_70 s003_71 s003_72 s003_73 s003_74 s003_75 s003_76 s003_77 s003_78 s003_79 s003_80 s003_81 s003_82 s003_83 s003_84 s003_85 s003_86 s003_87 s003_88 s003_89 s003_90 s003_91 s003_92 s003_93 s003_94 s003_95 s003_96 s003_97 s003_98 s003_99 s003_100 s003_101 s003_102 s003_103 s003_104 s003_105 s003_106 s003_107 s003_108 s003_109 s003_110 s003_111 s003_112 s020_2 s020_3 s020_4 s020_5 s020_6 s020_7 s020_8 s020_9 s020_10 s020_11 s020_12 s020_13 s020_14 s020_15 s020_16 s020_17 s020_18 s020_19 s020_20 s020_21 s020_22 s020_23 s020_24 s020_25 s020_26 s020_27 s020_28 s020_29 s020_30 s020_31  (SCindex SCi_x047 SCi_sc = ) if deved, gen(,replace)  robust	
 */
 
ivreg2h a170r socclass x047 sex1 age age2 education2 education3 education4 education5 education6 education7 education8 mastat2 mastat3 mastat4 mastat5 emplstat2 emplstat3 emplstat4 emplstat5 emplstat6 emplstat7 emplstat8 nkids2 nkids3 nkids4 s003_3 s003_6 s003_7 s003_10 s003_16 s003_19 s003_22 s003_25 s003_31 s003_32 s003_35 s003_37 s003_40 s003_42 s003_48 s003_49 s003_50 s003_53 s003_60 s003_63 s003_68 s003_69 s003_71 s003_76 s003_84 s003_90 s003_91 s003_92 s003_101 s003_103 s003_110 s020 (SCindex SCi_x047 SCi_sc = ) if deved, gen(,replace)  robust	

 
/* test assumption A2 
ivhettest 
*/

/* test assumption A3 

reg SCindex socclass x047 ///
	sex1 age age2 education2 education3 education4 education5 education6 education7 education8 ///
	mastat2 mastat3 mastat4 mastat5 emplstat2 emplstat3 emplstat4 emplstat5 emplstat6 emplstat7 emplstat8 ///
	nkids2 nkids3 nkids4 ///
	s003_3 s003_6 s003_10 s003_7 s003_16 s003_19 s003_22 s003_25 s003_31 s003_32 s003_35 s003_37 s003_40 ///
	s003_42 s003_47 s003_48 s003_49 s003_50 s003_53 s003_60 s003_63 s003_68 s003_69 s003_71 s003_76 s003_84 ///
	s003_90 s003_91 s003_92 s003_101 s003_103 s003_110 s020_2 s020_3 s020_4  s020_5 s020_6 s020_7 ///
	s020_8 s020_9 s020_10 s020_11 s020_12 s020_13 s020_14 s020_15 s020_16 s020_17 s020_18 s020_19 s020_20 ///
	s020_21 s020_22 s020_23 s020_24 s020_25 s020_26 s020_27 s020_28 s020_29 s020_30 s020_31 

estat hettest	
predict resid_sc, residuals	
rvfplot, yline(0)
rvpplot age, yline(0) name(het_Age, replace) mcolor(%20)

rvpplot x047, yline(0) name(het_x047, replace) mcolor(%20)


reg SCi_x047 socclass x047 ///
	sex1 age age2 education2 education3 education4 education5 education6 education7 education8 ///
	mastat2 mastat3 mastat4 mastat5 emplstat2 emplstat3 emplstat4 emplstat5 emplstat6 emplstat7 emplstat8 ///
	nkids2 nkids3 nkids4 ///
	s003_3 s003_6 s003_10 s003_7 s003_16 s003_19 s003_22 s003_25 s003_31 s003_32 s003_35 s003_37 s003_40 ///
	s003_42 s003_47 s003_48 s003_49 s003_50 s003_53 s003_60 s003_63 s003_68 s003_69 s003_71 s003_76 s003_84 ///
	s003_90 s003_91 s003_92 s003_101 s003_103 s003_110 s020_2 s020_3 s020_4  s020_5 s020_6 s020_7 ///
	s020_8 s020_9 s020_10 s020_11 s020_12 s020_13 s020_14 s020_15 s020_16 s020_17 s020_18 s020_19 s020_20 ///
	s020_21 s020_22 s020_23 s020_24 s020_25 s020_26 s020_27 s020_28 s020_29 s020_30 s020_31 
	
estat hettest	
predict resid_sc_Eqinc, residuals	
rvfplot, yline(0)
rvpplot age, yline(0) name(het_Age_SC_x047, replace) mcolor(%20)

rvpplot x047, yline(0) name(het_x047_SC_x047, replace) mcolor(%20)

	
	
	
	
reg SCi_sc socclass x047 ///
	sex1 age age2 education2 education3 education4 education5 education6 education7 education8 ///
	mastat2 mastat3 mastat4 mastat5 emplstat2 emplstat3 emplstat4 emplstat5 emplstat6 emplstat7 emplstat8 ///
	nkids2 nkids3 nkids4 ///
	s003_3 s003_6 s003_10 s003_7 s003_16 s003_19 s003_22 s003_25 s003_31 s003_32 s003_35 s003_37 s003_40 ///
	s003_42 s003_47 s003_48 s003_49 s003_50 s003_53 s003_60 s003_63 s003_68 s003_69 s003_71 s003_76 s003_84 ///
	s003_90 s003_91 s003_92 s003_101 s003_103 s003_110 s020_2 s020_3 s020_4  s020_5 s020_6 s020_7 ///
	s020_8 s020_9 s020_10 s020_11 s020_12 s020_13 s020_14 s020_15 s020_16 s020_17 s020_18 s020_19 s020_20 ///
	s020_21 s020_22 s020_23 s020_24 s020_25 s020_26 s020_27 s020_28 s020_29 s020_30 s020_31 	

estat hettest	
predict resid_sc_socclass, residuals	
rvfplot, yline(0)
rvpplot age, yline(0) name(het_Age_SC_socclass, replace) mcolor(%20)

rvpplot x047, yline(0) name(het_x047_SC_socclass, replace) mcolor(%20)


rvpplot age x047, yline(0) name(het_Age_SC_socclass, replace) mcolor(%20)

*/


	
********************************************************************************
* 2SLS BY HAND using the generated instruments only develeppoed
********************************************************************************

	
*** using age and gender

eststo Lewb_WVS: ivreg2 a170r socclass x047 ///
	sex1 age age2 education2 education3 education4 education5 education6 education7 education8 ///
	mastat2 mastat3 mastat4 mastat5 emplstat2 emplstat3 emplstat4 emplstat5 emplstat6 emplstat7 emplstat8 ///
	nkids2 nkids3 nkids4 ///
	s003_3 s003_6 s003_7 s003_10 s003_16 s003_19 s003_22 s003_25 s003_31 s003_32 s003_35 s003_37 s003_40 s003_42 s003_48 s003_49 s003_50 s003_53 s003_60 s003_63 s003_68 s003_69 s003_71 s003_76 s003_84 s003_90 s003_91 s003_92 s003_101 s003_103 s003_110 s020 ///
    (SCindex SCi_x047 SCi_sc = SCindex_age_g SCindex_age2_g  SCi_x047_age_g SCi_x047_age2_g  SCi_sc_age_g SCi_sc_age2_g	SCindex_sex1_g SCi_x047_sex1_g SCi_sc_sex1_g) if deved,  first robust endog(SCindex SCi_x047 SCi_sc)
	
	
	
esttab Lewb_WVS using WVSLEWB.tex, replace se star(* 0.10 ** 0.05 *** 0.01)

esttab Lewb_WVS using WVSLEWB.rtf, replace se star(* 0.10 ** 0.05 *** 0.01)

esttab Lewb_WVS using WVSLEWB.csv, replace se star(* 0.10 ** 0.05 *** 0.01)

estat vce

*********** table of results
	
esttab Lew_SILC  LEW_ESS1 Lewb_WVS Lewb_SOEP using "lewbel.tex", replace ///
se s(N r2_a, labels("Number of observations" "Adjusted \$R^{2}$\ ")) ///
keep( EqInc RefInc SC_Eq SC_Ref Inc9L  IR1   IR3 SC_Eq SC_Ref1 SC_Ref3 EqInc RefInc SCi_Eq SCi_Ref socclass x047 SCi_x047 SCi_sc SCindex)  ///
order(EqInc RefInc SC_Eq SC_Ref Inc9L  IR1   IR3 SC_Eq SC_Ref1 SC_Ref3 EqInc RefInc SCi_Eq SCi_Ref socclass x047 SCi_x047 SCi_sc SCindex)  ///
star(* 0.10 ** 0.05 *** 0.01)  ///
label compress nobaselevels noomitted  


esttab Lew_SILC  LEW_ESS1 Lewb_WVS Lewb_SOEP using "lewbel.rtf", replace ///
se s(N r2_a, labels("Number of observations" "Adjusted \$R^{2}$\ ")) ///
keep( EqInc RefInc SC_Eq SC_Ref Inc9L  IR1   IR3 SC_Eq SC_Ref1 SC_Ref3 EqInc RefInc SCi_Eq SCi_Ref socclass x047 SCi_x047 SCi_sc SCindex)  ///
order(EqInc RefInc SC_Eq SC_Ref Inc9L  IR1   IR3 SC_Eq SC_Ref1 SC_Ref3 EqInc RefInc SCi_Eq SCi_Ref socclass x047 SCi_x047 SCi_sc SCindex)  ///
star(* 0.10 ** 0.05 *** 0.01)  ///
label compress nobaselevels noomitted  
	
	
esttab Lew_SILC  LEW_ESS1 Lewb_WVS Lewb_SOEP using "lewbel.csv", replace ///
se s(N r2_a, labels("Number of observations" "Adjusted \$R^{2}$\ ")) ///
keep( EqInc RefInc SC_Eq SC_Ref Inc9L  IR1   IR3 SC_Eq SC_Ref1 SC_Ref3 EqInc RefInc SCi_Eq SCi_Ref socclass x047 SCi_x047 SCi_sc SCindex)  ///
order(EqInc RefInc SC_Eq SC_Ref Inc9L  IR1   IR3 SC_Eq SC_Ref1 SC_Ref3 EqInc RefInc SCi_Eq SCi_Ref socclass x047 SCi_x047 SCi_sc SCindex)  ///
star(* 0.10 ** 0.05 *** 0.01)  ///
label compress nobaselevels noomitted  
