# Supplementary material for: The moderation effect of social capital in the relationship between own income, social comparisons and subjective well-being: Evidence from four international datasets
Source: PLoS One. 2023 Dec 7;18(12):e0288455. doi: 10.1371/journal.pone.0288455 (PMC10703203; doi:10.1371/journal.pone.0288455)
Supplement: S1 File — (ZIP) [file pone.0288455.s002.zip › s1_v03/Lewbel_Appendix.do]

** Lewbel on other wellbeing variables


cd "/Volumes/Giulia/A social cure for social comparison/S1_v03/EU-SILC "
	
use "micro_small", clear 
	
reg LifeSat FeDep EqIncEurPppL RefEqIncSexAgeRegL i.SCindex ///
Female i.AgeG i.MarSt4lev  i.EduLevel3gr i.EconSt5lev HouseOwnD i.Cntry disability
*
	cap drop esampl_lsd
	gen esampl_lsd = 0
	replace esampl_lsd = 1 if e(sample)==1
**

reg JobSat i.SCindex##c.EqIncEurPppL i.SCindex##c.RefEqIncSexAgeRegL  ///
Female i.AgeG i.MarSt4lev  i.EduLevel3gr i.EconSt5lev HouseOwnD i.Cntry disability if EconSt5lev==1 , vce(robust)
est store mr4js
	cap drop esampl_work
	gen esampl_work = 0
	replace esampl_work = 1 if e(sample)==1	
	
	

************************************* LEWBEL WITH SC index 
** *** *** creating variables by hand
*
* dummies by hand as factor variables not allowed in ivreg2h
** Female i.AgeG i.MarSt4lev  i.EduLevel3gr i.EconSt5lev HouseOwnD i.Cntry, vce(robust)
cap drop AgeG_*
tab AgeG, gen(AgeG_)
cap drop MarSt4lev_*
tab MarSt4lev, gen(MarSt4lev_)
cap drop EduLevel3gr_*
tab EduLevel3gr, gen(EduLevel3gr_)
cap drop EconSt5lev_*
tab EconSt5lev, gen(EconSt5lev_)
cap drop Cntry_*
tab Cntry, gen(Cntry_)
*
* interactions by hand
*
cap drop SCindex_*
tab SCindex, gen(SCindex_)
sum SCindex_*
*
cap drop SCi1_Eq // SCi=1
gen SCi1_Eq = SCindex_2*EqIncEurPppL
label variable SCi1_Eq "Social capital index = 1 (inst.) * Log of individual income"
cap drop SCi2_Eq // SCi=2
gen SCi2_Eq = SCindex_3*EqIncEurPppL
label variable SCi2_Eq "Social capital index = 2 (inst.) * Log of individual income"
cap drop Sci0_Eq // SCi=0 
gen SCi0_Eq = SCindex_1*EqIncEurPppL
label variable SCi0_Eq "Social capital index = 0 (inst.) * Log of individual income"
*
cap drop SCi1_Ref // SCi=1
gen SCi1_Ref = SCindex_2*RefEqIncSexAgeRegL
label variable SCi1_Ref "Social capital index = 1 (inst.) * Log of reference income"
cap drop SCi2_Ref // SCi=2
gen SCi2_Ref = SCindex_3*RefEqIncSexAgeRegL
label variable SCi2_Ref "Social capital index = 2 (inst.) * Log of reference income"
cap drop Sci0_Ref // SCi=0 
gen SCi0_Ref = SCindex_1*RefEqIncSexAgeRegL
label variable SCi0_Ref "Social capital index = 0 (inst.) * Log of reference income"


**
*** changing names of some variables as "ivreg2h" doesnt like long names...
cap drop EqInc
clonevar EqInc = EqIncEurPppL
cap drop RefInc
clonevar RefInc = RefEqIncSexAgeRegL
*
cap drop SCi1
clonevar SCi1 = SCindex_2
label variable SCindex_2 "Social capital index = 1 (inst.)"
cap drop SCi2
clonevar SCi2 = SCindex_3
label variable SCindex_3 "Social capital index = 2 (inst.)"
**
label variable SCi1 "Social capital index = 1 (inst.)"
label variable SCi2 "Social capital index = 2 (inst.)"
***
*** labeling controls made by hand
local convar "AgeG MarSt4lev EduLevel3gr"
foreach v of local convar{
	levelsof `v', loc(levels)
	foreach l of local levels {
	local lab : label `v' `l'
	label variable `v'_`l' "`lab'"
	}
}
***
label variable EconSt5lev_1 "Working"
label variable EconSt5lev_2 "Unemployed"
label variable EconSt5lev_3 "Student"
label variable EconSt5lev_4 "Retired"
label variable EconSt5lev_5 "Not working"
***
label variable Cntry_1 "AT"
label variable Cntry_2 "BE"
label variable Cntry_3 "BG"
label variable Cntry_4 "CH"
label variable Cntry_5 "CY"
label variable Cntry_6 "DR"
label variable Cntry_7 "EE"
label variable Cntry_8 "EL"
label variable Cntry_9 "ES"
label variable Cntry_10 "FI"
label variable Cntry_11 "FR"
label variable Cntry_12 "HR"
label variable Cntry_13 "HU"
label variable Cntry_14 "IE"
label variable Cntry_15 "IS"
label variable Cntry_16 "IT"
label variable Cntry_17 "LT"
label variable Cntry_18 "LU"
label variable Cntry_19 "LV"
label variable Cntry_20 "MT"
label variable Cntry_21 "NL"
label variable Cntry_22 "NO"
label variable Cntry_23 "PL"
label variable Cntry_24 "PT"
label variable Cntry_25 "RO"
label variable Cntry_26 "RS"
label variable Cntry_27 "SE"
label variable Cntry_28 "SK"
label variable Cntry_29 "UK"


* Continous variables 
* SCindex 
cap drop SC_Eq SC_Ref
gen SC_Eq = SCindex*EqIncEurPppL
gen SC_Ref = SCindex*RefEqIncSexAgeRegL


********************************************************************************	
* Generating instruments with Lewbel: job sat
********************************************************************************

ivreg2h JobSat EqInc RefInc   ///
	Female Age AgeSq MarSt4lev_2 MarSt4lev_3 MarSt4lev_4 EduLevel3gr_2 EduLevel3gr_3 ///
	EconSt5lev_2 EconSt5lev_3 EconSt5lev_4 EconSt5lev_5 HouseOwnD Cntry_2 Cntry_3 Cntry_4 Cntry_5 Cntry_6 ///
	Cntry_7 Cntry_8 Cntry_9 Cntry_10 Cntry_11 Cntry_12 Cntry_13 Cntry_14 Cntry_15 Cntry_16 Cntry_17 Cntry_18 ///
	Cntry_19 Cntry_20 Cntry_21 Cntry_22 Cntry_23 Cntry_24 Cntry_25 Cntry_26 Cntry_27 Cntry_28 Cntry_29 disability ///
	( SCindex SC_Eq SC_Ref = ) if esampl_lsd ==1, gen(, replace)  robust 	
			

********************************************************************************
* 2SLS BY HAND using the generated instruments 
********************************************************************************


	
eststo Lew_SILC: ivreg2 JobSat EqInc RefInc  ///
	Female Age AgeSq MarSt4lev_2 MarSt4lev_3 MarSt4lev_4 EduLevel3gr_2 EduLevel3gr_3 ///
	EconSt5lev_2 EconSt5lev_3 EconSt5lev_4 EconSt5lev_5 HouseOwnD Cntry_2 Cntry_3 Cntry_4 Cntry_5 Cntry_6 ///
	Cntry_7 Cntry_8 Cntry_9 Cntry_10 Cntry_11 Cntry_12 Cntry_13 Cntry_14 Cntry_15 Cntry_16 Cntry_17 Cntry_18 ///
	Cntry_19 Cntry_20 Cntry_21 Cntry_22 Cntry_23 Cntry_24 Cntry_25 Cntry_26 Cntry_27 Cntry_28 Cntry_29 disability ///
	(SCindex SC_Eq SC_Ref = SCindex_Age_g SCindex_AgeSq_g  SC_Eq_Age_g SC_Eq_AgeSq_g SC_Ref_Age_g SC_Ref_AgeSq_g ) if esampl_lsd ==1, first  robust endog(SCindex SC_Eq SC_Ref)

esttab Lew_SILC using SILCLEWBEL_jobsat.csv, replace se star(* 0.10 ** 0.05 *** 0.01)


********************************************************************************	
* Generating instruments with Lewbel: feel dep
********************************************************************************

ivreg2h FeDep EqInc RefInc   ///
	Female Age AgeSq MarSt4lev_2 MarSt4lev_3 MarSt4lev_4 EduLevel3gr_2 EduLevel3gr_3 ///
	EconSt5lev_2 EconSt5lev_3 EconSt5lev_4 EconSt5lev_5 HouseOwnD Cntry_2 Cntry_3 Cntry_4 Cntry_5 Cntry_6 ///
	Cntry_7 Cntry_8 Cntry_9 Cntry_10 Cntry_11 Cntry_12 Cntry_13 Cntry_14 Cntry_15 Cntry_16 Cntry_17 Cntry_18 ///
	Cntry_19 Cntry_20 Cntry_21 Cntry_22 Cntry_23 Cntry_24 Cntry_25 Cntry_26 Cntry_27 Cntry_28 Cntry_29 disability ///
	( SCindex SC_Eq SC_Ref = ) if esampl_lsd ==1, gen(, replace)  robust 	
			

********************************************************************************
* 2SLS BY HAND using the generated instruments 
********************************************************************************


	
eststo Lew_SILC: ivreg2 FeDep EqInc RefInc  ///
	Female Age AgeSq MarSt4lev_2 MarSt4lev_3 MarSt4lev_4 EduLevel3gr_2 EduLevel3gr_3 ///
	EconSt5lev_2 EconSt5lev_3 EconSt5lev_4 EconSt5lev_5 HouseOwnD Cntry_2 Cntry_3 Cntry_4 Cntry_5 Cntry_6 ///
	Cntry_7 Cntry_8 Cntry_9 Cntry_10 Cntry_11 Cntry_12 Cntry_13 Cntry_14 Cntry_15 Cntry_16 Cntry_17 Cntry_18 ///
	Cntry_19 Cntry_20 Cntry_21 Cntry_22 Cntry_23 Cntry_24 Cntry_25 Cntry_26 Cntry_27 Cntry_28 Cntry_29 disability ///
	(SCindex SC_Eq SC_Ref = SCindex_Age_g SCindex_AgeSq_g  SC_Eq_Age_g SC_Eq_AgeSq_g SC_Ref_Age_g SC_Ref_AgeSq_g ) if esampl_lsd ==1, first  robust endog(SCindex SC_Eq SC_Ref)

esttab Lew_SILC using SILCLEWBEL_FeDep.csv, replace se star(* 0.10 ** 0.05 *** 0.01)
	
	
	
	
********************************************************************************
* ESS 2018
********************************************************************************
use "/Volumes/Giulia/A social cure for social comparison/S1_v03/ESS /micro_small", clear

********************************************************************************
* Lewbel test 
********************************************************************************
************************************* LEWBEL WITH SC index 
reg LS Happ      i.CC  Sex Age AgeSq EduYrs i.JobSt Partner Child PermSick i.SCindex##ib2.IncRank3gr 	i.SCindex##c.IncEss9L, vce(robust)
	cap drop esampl_new
	gen esampl_new = 0
	replace esampl_new = 1 if e(sample)==1
	
		
cap drop Partner_*
tab Partner, gen(Partner_)
cap drop JobSt_*
tab JobSt, gen(JobSt_)
cap drop Country_*
tab Country, gen(Country_)

* interactions by hand
*
cap drop SCindex_*
tab SCindex, gen(SCindex_)
sum SCindex_*


*** changing names of some variables as "ivreg2h" doesnt like long names...

cap drop SCi1
clonevar SCi1 = SCindex_2
label variable SCindex_2 "Social capital index = 1 (inst.)"
cap drop SCi2
clonevar SCi2 = SCindex_3
label variable SCindex_3 "Social capital index = 2 (inst.)"
label variable SCi1 "Social capital index = 1 (inst.)"
label variable SCi2 "Social capital index = 2 (inst.)"

cap drop Inc9L IR3 IR2 IR1
clonevar Inc9L = IncEss9L 
clonevar IR3 = IncRank3gr3 
clonevar IR2 = IncRank3gr2 
clonevar IR1 = IncRank3gr1	
	

* Continous variables 
* SCindex 
cap drop SC_Eq SC_Ref1 SC_Ref3
gen SC_Eq = SCindex*IncEss9L
gen SC_Ref1 = SCindex*IncRank3gr1
gen SC_Ref3 = SCindex*IncRank3gr3

	
********************************************************************************	
* Generating instruments with Lewbel
********************************************************************************

ivreg2h Happ  Inc9L  IR1   IR3 ///
	Female  Age AgeSq  Child ///
    Country_2 Country_10 Country_11 Country_12 Country_13 ///
	Country_14 Country_15 Country_16 Country_17 Country_18 Country_19 ///
	Country_20 Country_21 Country_22 Country_23 Country_24 Country_25 ///
	Country_26 Country_27 Country_28 Country_29 Country_3 Country_4 Country_5 ///
	Country_6 Country_7 Country_8 Country_9 JobSt_2 JobSt_3 JobSt_4	JobSt_5  ///
    EduYrs PermSick ///
    Partner  ( SCindex SC_Eq SC_Ref1 SC_Ref3 = ) if esampl_new == 1 , gen(, replace)  robust
		


********************************************************************************
* 2SLS BY HAND using the generated instruments 
********************************************************************************
	
eststo LEW_ESS1: ivreg210 Happ  Inc9L  IR1   IR3 ///
	Female Age AgeSq  Child ///
    Country_2 Country_10 Country_11 Country_12 Country_13 ///
	Country_14 Country_15 Country_16 Country_17 Country_18 Country_19 ///
	Country_20 Country_21 Country_22 Country_23 Country_24 Country_25 ///
	Country_26 Country_27 Country_28 Country_29 Country_3 Country_4 Country_5 ///
	Country_6 Country_7 Country_8 Country_9 JobSt_2 JobSt_3 JobSt_4	JobSt_5  ///
    EduYrs PermSick ///
    Partner  (SCindex SC_Eq SC_Ref1 SC_Ref3 =  SCindex_Age_g SCindex_AgeSq_g SC_Eq_Age_g SC_Eq_AgeSq_g SC_Ref1_Age_g SC_Ref1_AgeSq_g SC_Ref3_Age_g SC_Ref3_AgeSq_g ) if esampl_new == 1, first robust endog(SCindex SC_Eq SC_Ref1 SC_Ref3)	
		
		

esttab LEW_ESS1 using ESSLEWBEL1.csv, replace se star(* 0.10 ** 0.05 *** 0.01)

estat vce


********************************************************************************
* WVS - EVS 
********************************************************************************

use "/Volumes/Giulia/A social cure for social comparison/S1_v03/WVS-EVS/micro_wvs.dta", clear
  
  
* CONTINOUS SOCIAL CAPITAL AND INTERACTIONS
cap drop SCi_x047
gen SCi_x047 = SCindex*x047
label variable SCi_x047 "Social capital index (inst.) * hh income"

cap drop SCi_sc
gen SCi_sc = SCindex*socclass
label var SCi_sc "Social capital index (inst.) *  social class"

cap drop SCindex_*
tab SCindex, gen(SCindex_)
label variable SCindex_1 "Social capital index = 0"
label variable SCindex_2 "Social capital index = 1"
label variable SCindex_3 "Social capital index = 2"			


* Separate vars of social capital and interactions 
* Puntam's group  
cap drop pgroup_x047
gen pgroup_x047 = pgroup*x047
label var pgroup_x047 "Puntam's group (inst.) * hh income"

cap drop pgroup_sc
gen pgroup_sc = pgroup*socclass
label var pgroup_sc "Puntam's group (inst.) * social class"


cap drop trust_x047
gen trust_x047 = a165r*x047
label var trust_x047 "Trust (inst.) * hh income"

cap drop trust_sc
gen trust_sc = pgroup*socclass
label var trust_sc "Trust (inst.) * social class"


cap drop s003_*   // country
tab s003, gen(s003_)
cap drop s020_*   // year
tab s020, gen(s020_)
*
cap drop age_*
tab age, gen(age_)
*
cap drop age2_*
tab age2, gen(age2_)
*


tab s003 if deved

********************************************************************************
* Generating instruments with Lewbel 
********************************************************************************
* Life Satisfaction: a170r

ivreg2h a008r socclass x047 sex1 age age2 education2 education3 education4 education5 education6 education7 education8 mastat2 mastat3 mastat4 mastat5 emplstat2 emplstat3 emplstat4 emplstat5 emplstat6 emplstat7 emplstat8 nkids2 nkids3 nkids4 s003_3 s003_6 s003_7 s003_10 s003_16 s003_19 s003_22 s003_25 s003_31 s003_32 s003_35 s003_37 s003_40 s003_42 s003_48 s003_49 s003_50 s003_53 s003_60 s003_63 s003_68 s003_69 s003_71 s003_76 s003_84 s003_90 s003_91 s003_92 s003_101 s003_103 s003_110 s020 (SCindex SCi_x047 SCi_sc = ) if deved, gen(,replace)  robust	

 


	
********************************************************************************
* 2SLS BY HAND using the generated instruments only develeppoed
********************************************************************************

	
	
*** using age and gender

eststo Lewb_WVS: ivreg2 a008r socclass x047 ///
	sex1 age age2 education2 education3 education4 education5 education6 education7 education8 ///
	mastat2 mastat3 mastat4 mastat5 emplstat2 emplstat3 emplstat4 emplstat5 emplstat6 emplstat7 emplstat8 ///
	nkids2 nkids3 nkids4 ///
	s003_3 s003_6 s003_7 s003_10 s003_16 s003_19 s003_22 s003_25 s003_31 s003_32 s003_35 s003_37 s003_40 s003_42 s003_48 s003_49 s003_50 s003_53 s003_60 s003_63 s003_68 s003_69 s003_71 s003_76 s003_84 s003_90 s003_91 s003_92 s003_101 s003_103 s003_110 s020 ///
    (SCindex SCi_x047 SCi_sc = SCindex_age_g SCindex_age2_g  SCi_x047_age_g SCi_x047_age2_g  SCi_sc_age_g SCi_sc_age2_g	SCindex_sex1_g SCi_x047_sex1_g SCi_sc_sex1_g) if deved,  first robust endog(SCindex SCi_x047 SCi_sc)
	


esttab Lewb_WVS using WVSLEWB.csv, replace se star(* 0.10 ** 0.05 *** 0.01)

estat vce
