# Supplementary material for: The moderation effect of social capital in the relationship between own income, social comparisons and subjective well-being: Evidence from four international datasets
Source: PLoS One. 2023 Dec 7;18(12):e0288455. doi: 10.1371/journal.pone.0288455 (PMC10703203; doi:10.1371/journal.pone.0288455)
Supplement: S1 File — (ZIP) [file pone.0288455.s002.zip › s1_v03/ESS/micro preparation.do]

// File produces mirco dataset to use for the analysis of the ESS for the year 2018

cd " "

use "ESS9e03_1.dta", clear


*********************************** recoding missing
* Numeric variables
quietly label dir 					
foreach v in `r(names)' {
	capture confirm variable `v'
	if !_rc {
		quietly label list `v'	
		local length = length("`r(max)'")
		local format = (10^`length'-1)/9
		local 6 = 6*`format'
		local 7 = 7*`format'
		local 8 = 8*`format'
		local 9 = 9*`format'

		local a : label `v' `6'
		if regexm("`a'","Not .p+lic+able")  {
			local r `6'=.a \
			label define `v' .a "`a'" `6' "", modify
		}
		local b : label `v' `7'
		if regexm("`b'","Refus..") {
			local r `r' `7'=.b \
			label define `v' .b "`b'" `7' "", modify
		}
		local c : label `v' `8'
		if regexm("`c'","Don.?t .now") {
			local r `r' `8'=.c \
			label define `v' .c "`c'" `8' "", modify
		}
		local d : label `v' `9'
		if regexm("`d'","[No .nswer|Not .vailable]") {
			local r `r' `9'=.d \
			label define `v' .d "`d'" `9' "", modify
		}
		if !missing("`r'") mvdecode `v', mv(`r')
		local r
	}
}

* String variables
quietly ds, has(type string)
foreach v of varlist `r(varlist)' {	
	local length = substr("`:type `v''",4,4)
	local format = (10^`length'-1)/9
	local 6 = 6*`format'
	local 7 = 7*`format'
	local 8 = 8*`format'
	local 9 = 9*`format'
	di "`v'"
	replace `v'= "" if inlist(`v',"`9'","`8'","`7'","`6'")
}

***********************************


// Round and year dummies
d essround
cap drop Round
gen Round = essround
label variable Round "ESS round"
*
cap drop Year
gen Year = .
recode Year . = 2018 if Round == 9
label variable Year "Year"

// Country dummies
d cntry
cap drop CC
gen CC = .
label variable CC "Country code"
levelsof cntry, loc(country)
local wds: word count `country'
forvalues i = 1/`wds' {
	local wd: word `i' of `country'
	recode CC . = `i' if cntry == "`wd'"
	label define CC `i' "`wd'", modify
	label values CC CC
}
// Trust (Most people can be trusted or you can't be too careful)
d ppltrst
cap drop Trust
gen Trust = ppltrst
recode Trust .a = .
recode Trust .b = .
recode Trust .c = .
label variable Trust "People trusted"
label define Trust 0 "You can't be too careful", modify
label define Trust 10 "Most people can be trusted", modify
label values Trust Trust
*
cap drop TrustD
recode Trust (0/5 = 0) (6/10 = 1), gen(TrustD)
label variable TrustD "People trusted"
label define TrustD 0 "People not trusted", modify
label define TrustD 1 "People trusted", modify
label values TrustD TrustD

// Life satisfaction (How satisfied with life as a whole)
*
d stflife
cap drop LS
gen LS = stflife
recode LS .a = .
recode LS .b = .
recode LS .c = .
label variable LS "Life satisfaction"
label define LS 0 "Extremely dissatisfied", modify
label define LS 10 "Extremely satisfied", modify
label values LS LS
// Meeting socially (How often socially meet with friends, relatives or colleagues)
d sclmeet
cap drop MeetSoc
gen MeetSoc = sclmeet
recode MeetSoc .a = .
recode MeetSoc .b = .
recode MeetSoc .c = .
label variable MeetSoc "Meeting Socially"
label define MeetSoc 1 "Never", modify
label define MeetSoc 2 "Less than once a month", modify
label define MeetSoc 3 "Once a month", modify
label define MeetSoc 4 "Several times a month", modify
label define MeetSoc 5 "Once a week", modify
label define MeetSoc 6 "Several times a week", modify
label define MeetSoc 7 "Every day", modify
label values MeetSoc MeetSoc
*
cap drop MeetSocD
recode MeetSoc (1/4 = 0) (5/7 = 1), gen(MeetSocD)
label variable MeetSocD "Meeting socially"
label define MeetSocD 0 "Meet soc.: less than 1/week", modify
label define MeetSocD 1 "Meet soc.: at least 1/week", modify
label values MeetSocD MeetSocD


// Gender
d gndr
cap drop Sex
recode gndr (1=1) (2=0), gen(Sex)
label variable Sex "Sex (1=male)"
label define Sex 0 "Female", modify
label define Sex 1 "Male", modify
label values Sex Sex
// Age
d agea
cap drop Age
gen Age = agea
label variable Age "Age"
*
cap drop AgeSq
gen AgeSq = (Age*Age)/100
label variable AgeSq "Age squared (devided by 100)"


// Years of education (Years of full-time education completed)
d eduyrs
cap drop EduYrs
gen EduYrs = eduyrs
label variable EduYrs "Years of education"
*
cap drop EduYrsG
recode EduYrs (0/10=1) (11/13=2) (14/56=3), gen(EduYrsG)
label variable EduYrsG "Years of education"
label define EduYrsG 1 "0-10", modify
label define EduYrsG 2 "11-12", modify
label define EduYrsG 3 "14+", modify
label values EduYrsG EduYrsG
*
// Tertiary education (Highest level of education, ES - ISCED)
d eisced
cap drop EduTert
recode eisced (0/5 55 = 0) (6/7 = 1), gen(EduTert)
label variable EduTert "Tertiary education"
label define EduTert 0 "No tert. edu.", modify
label define EduTert 1 "Tertiary edu.", modify
label values EduTert EduTert
// Labour market status (Main activity, last 7 days. All respondents. Post coded)
d mnactic
cap drop MainAct
gen MainAct = mnactic
label variable MainAct "Main activity"
label define MainAct 1 "Paid work", modify
label define MainAct 2 "Education", modify
label define MainAct 3 "Unemployed, looking for job", modify
label define MainAct 4 "Unemployed, not looking for job", modify
label define MainAct 5 "Permanently sick or disabled", modify
label define MainAct 6 "Retired", modify
label define MainAct 7 "Community or military service", modify
label define MainAct 8 "Housework, looking after children, othe", modify
label define MainAct 9 "Other", modify
label values MainAct MainAct
*
cap drop JobSt
recode MainAct (1=1) (2=3) (3/4=2) (6=4) (5 7/9 = 5), gen(JobSt)
label variable JobSt "Labour market status"
label define JobSt 1 "Working", modify
label define JobSt 2 "Unemployed", modify
label define JobSt 3 "Student", modify
label define JobSt 4 "Retired", modify
label define JobSt 5 "Not working", modify
label values JobSt JobSt
// Income rank (Household's total net income, all sources)
**rounds 1-3 (12 levels -> 10 deciles)
d hinctnt
cap drop IncRankR1to3
gen IncRankR1to3 = hinctnt
recode IncRankR1to3 (11/12 = 10) 
label variable IncRankR1to3 "Income rank, rounds 1-3"
**rounds 4-6 (10 deciles)
d hinctnta
cap drop IncRankR4to6
gen IncRankR4to6 = hinctnta
label variable IncRankR4to6 "Income rank, rounds 4-6"
*
cap drop IncRank
gen IncRank = .
replace IncRank = IncRankR1to3 if Round <= 3
replace IncRank = IncRankR4to6 if Round > 3
label variable IncRank "Income rank (1-10)"

***
// Creating and adding social trust index:
cap drop STindex
gen STindex = (Trust + Help + Fair)/3
label variable STindex "Social trust index"
// three groups of income rank: down, middle, up (middle - base)
cap drop IncRank3gr
recode IncRank (1/3 = 1) (4/7 = 2) (8/10 = 3), gen (IncRank3gr)
label variable IncRank3gr "Income rank 3gr"
label define IncRank3gr 1 "Income rank 1-3", modify
label define IncRank3gr 2 "Income rank 4-7", modify
label define IncRank3gr 3 "Income rank 8-10", modify
label values IncRank3gr IncRank3gr
tab IncRank3gr, gen(IncRank3gr)

*
d cntry
cap drop Country
gen Country = cntry
label variable Country "Country"


*
cap drop IncEss6
cap drop _merge
merge m:m CC IncRank using "IncEss9.dta" 
label variable IncEss9 "Income ESS9 (EUR, adjusted by PPP)"
*
cap drop IncEss9L
gen IncEss9L = log(IncEss9)
label variable IncEss9L "Log of household income"
*
*
*
cap drop STrust
gen STrust = (Trust + Help + Fair)/3
label variable STrust "Social trust"
cap drop STrustD
gen STrustD = .
recode STrustD . = 0 if STrust < 6
recode STrustD . = 1 if STrust >= 6
label define STrustD 0 "other", modify
label define STrustD 1 "Social trust", modify
label values STrustD STrustD
*
label variable MeetSocD "Meeting socially"
label define MeetSocD 0 "other", modify
label define MeetSocD 1 "Meeting socially", modify
label values MeetSocD MeetSocD
*
*
*

*
*


cap drop SCindex
gen SCindex = STrustD + MeetSocD
label variable SCindex "Social capital index (0-2)"
label define SCindex 0 "Social capital index = 0", modify
label define SCindex 1 "Social capital index = 1", modify
label define SCindex 2 "Social capital index = 2", modify
label values SCindex SCindex


label variable LS "Life satisfaction (0-10)"

cap drop Happ
clonevar Happ = happy
label variable Happ "Happiness (0-10)"


// Living with partner (Relationship with husband/wife/partner | currently living with)
d rshpsts
cap drop Partner
gen Partner = . 
replace Partner =1  if !missing(rshpsts)
recode Partner (. = 0)
tab Partner
label variable Partner "Living with partner"
label define Partner 0 "Not liv. with part.", modify
label define Partner 1 "Liv. with part.", modify
label values Partner Partner


// Has Children (Ever given birth/fathered a child)
d bthcld
cap drop Child
recode bthcld (1=1) (2=0), gen(Child)
label variable Child "Has children"
label define Child 0 "No child.", modify
label define Child 1 "Has child.", modify
label values Child Child


// health variables 
d hlthhmp 
cap drop Disabilities
recode hlthhmp (2=1) (3 =0), gen(Disabilities)
label var Disabilities "Hampered in daily activities by illness/disability/infirmity/mental problem"
label define Disabilities 1 "yes, yes to some extent", modify
label define Disabilities 0 "no", modify


d dsbld 
cap drop PermSick
gen PermSick = dsbld
label var PermSick "Permanently sick or disabled"


d health
cap drop subjhealth 
recode health (1/2 = 0) (3/5 = 1), gen(subjhealth) 
label var subjhealth "subjective health"
label define subjhealth 0  "good", modify
label define subjhealth 1  "fair or bad, v.bad", modify


                label variable IncEss9L "Household income (EUR, EU28=100)"
				*
				cap drop Female
				recode Sex (1 = 0 "Male") (0 = 1  "Female"), gen(Female)
				label variable Female "Female"
				*
				cap drop IncRank3gr_*
				tab IncRank3gr, gen(IncRank3gr_)
				label variable IncRank3gr_1   "Income rank 1-3"
				label variable IncRank3gr_2   "Income rank 4-7"
				label variable IncRank3gr_3   "Income rank 8-10"
				*
				label variable STrustD "Social trust"
				*
				cap drop SCindex_*
				tab SCindex, gen(SCindex_)
				label variable SCindex_1   "Social capital index = 0"
				label variable SCindex_2   "Social capital index = 1"
				label variable SCindex_3   "Social capital index = 2"
				*
				label variable AgeSq "Age squared (divided by 100)"
				*
				cap drop JobSt_*
				tab JobSt, gen(JobSt_)
				label variable JobSt_1   "Working"
				label variable JobSt_2   "Unemployed"
				label variable JobSt_3   "Student"
				label variable JobSt_4   "Retired"
				label variable JobSt_5   "Not working"
				*	


drop if CC > 29


save "micro", replace 


keep Round Year CC Trust TrustD  LS MeetSoc MeetSocD Sex Age AgeSq AgeG4 AgeG3 EduYrs EduYrsG EduTert JobSt IncRank STindex IncRank3gr IncRank3gr1 IncRank3gr2 IncRank3gr3 IncRank3grQ1Q5 Country country incdec IncEss9 _merge IncEss9L STrust STrustD SCindex Happ Partner Child Disabilities PermSick subjhealth Female IncRank3gr_1 IncRank3gr_2 IncRank3gr_3 SCindex_1 SCindex_2 SCindex_3 JobSt_1 JobSt_2 JobSt_3 JobSt_4 JobSt_5 
save "micro_small.dta", replace 
