# Supplementary material for: The moderation effect of social capital in the relationship between own income, social comparisons and subjective well-being: Evidence from four international datasets
Source: PLoS One. 2023 Dec 7;18(12):e0288455. doi: 10.1371/journal.pone.0288455 (PMC10703203; doi:10.1371/journal.pone.0288455)
Supplement: S1 File — (ZIP) [file pone.0288455.s002.zip › s1_v03/ESS/Micro analysis.do]

* ESS 2018

//program:	microdata analysis
//task:		Loads the "micro_small_ess.dta"  and produces the ESS results: col 4, 5 of table A2; Tables A16, A14, A15
//project:	Social Comparison and Social Capital (ESS)


clear all 
cd "/Volumes/Giulia/A social cure for social comparison/S1_v03/ESS "


use "micro_small_ess.dta", clear


* Tab A16	
** corr tables 
pwcorr 	MeetSocD STrustD IncRank3gr IncEss9L SCindex , star(.05)


********************************************************************************
* Col 4 and 5 of Table A2 (also Tabella A.14)
********************************************************************************

*** new sample
* reg LS Happ HappW DepW i.CC  Sex Age AgeSq EduYrs i.JobSt Partner Child		i.SCindex##ib2.IncRank3gr 	i.SCindex##c.IncEss6L, vce(robust)
 reg LS Happ      i.CC  Sex Age AgeSq EduYrs i.JobSt Partner Child	PermSick i.SCindex##ib2.IncRank3gr 	i.SCindex##c.IncEss9L, vce(robust)
	cap drop esampl_new
	gen esampl_new = 0
	replace esampl_new = 1 if e(sample)==1
***

** SCindex2  IncEss6L
reg LS i.CC  Sex Age AgeSq EduYrs i.JobSt Partner Child	 PermSick	ib2.IncRank3gr 	IncEss9L i.SCindex if esampl_new == 1 , vce(robust)
vif
est store LS_1
*
reg LS i.CC  Sex Age AgeSq EduYrs i.JobSt Partner Child  PermSick i.SCindex##ib2.IncRank3gr i.SCindex##c.IncEss9L if esampl_new == 1, vce(robust)
est store LS_4 
***
*********
reg Happ i.CC  Sex Age AgeSq EduYrs i.JobSt Partner Child	PermSick	ib2.IncRank3gr 	IncEss9L i.SCindex if esampl_new == 1 , vce(robust)
vif
est store Happ_1

reg Happ i.CC  Sex Age AgeSq EduYrs i.JobSt Partner Child PermSick i.SCindex##ib2.IncRank3gr i.SCindex##c.IncEss9L if esampl_new == 1, vce(robust)
est store Happ_4
*

* Complete table A14
		esttab LS_4 Happ_4   ///
			   using TableA14.tex, replace ///
		 se s(N r2_a, labels("Number of observations" "Adjusted $R^{2}$ ")) ///
		label compress nobaselevels noomitted  ///
		interaction(" * ") nonotes  star(* 0.10 ** 0.05 *** 0.01)  
	

********************************************************************************		
* Table A15
********************************************************************************

** STrustD 
reg LS i.CC  Sex Age AgeSq EduYrs i.JobSt Partner 	Child	PermSick ib2.IncRank3gr 	IncEss9L i.STrustD if esampl_new == 1 , vce(robust)
est store LS_1d
** MeetSocD 
reg LS i.CC  Sex Age AgeSq EduYrs i.JobSt Partner 	Child	PermSick ib2.IncRank3gr 	IncEss9L i.MeetSocD if esampl_new == 1 , vce(robust)
est store LS_2d


** STrustD x IncEss6L SCindex2 and IncRank down/middle/up
reg LS i.CC  Sex Age AgeSq EduYrs i.JobSt Partner Child PermSick i.STrustD##c.IncEss9L i.STrustD##ib2.IncRank3gr if esampl_new == 1, vce(robust)
est store LS_3d
** MeetSocD x IncRank down/middle/up
reg LS i.CC  Sex Age AgeSq EduYrs i.JobSt Partner Child PermSick i.MeetSocD##c.IncEss9L i.MeetSocD##ib2.IncRank3gr if esampl_new == 1, vce(robust)
est store LS_4d
***
*********
reg Happ i.CC  Sex Age AgeSq EduYrs i.JobSt Partner Child PermSick i.STrustD##c.IncEss9L i.STrustD##ib2.IncRank3gr if esampl_new == 1, vce(robust)
est store Happ_3d
reg Happ i.CC  Sex Age AgeSq EduYrs i.JobSt Partner 	Child PermSick	i.MeetSocD##c.IncEss9L i.MeetSocD##ib2.IncRank3gr 	IncEss9L if esampl_new == 1, vce(robust)
est store Happ_4d


* 
esttab    LS_3d  LS_4d  Happ_3d Happ_4d ///
	using Table14.tex, replace ///
		se s(N r2_a, labels("Number of observations" "Adjusted \$R^{2}$\ ")) ///
        label compress nobaselevels noomitted  ///
		keep(*MeetSocD *STrustD IncEss9L   ?.IncRank3gr  *.STrustD*IncEss9L *.MeetSocD*IncEss9L   *.STrustD*IncRank3gr *.MeetSocD*IncRank3gr )  /// // *.SCindex
		order(*MeetSocD *STrustD IncEss9L   ?.IncRank3gr  *.STrustD*IncEss9L *.MeetSocD*IncEss9L   *.STrustD*IncRank3gr *.MeetSocD*IncRank3gr )   /// // *.SCindex
		interaction(" * ") nonotes  star(* 0.10 ** 0.05 *** 0.01)  /// //f booktabs nomtitles
		indicate("Social capital dummies (main effect) = Child" "Controls (socio-demographic, country) = *.CC")
	

********************************************************************************	
* Table A16 descriptive statistics	
********************************************************************************
	
estpost summarize LS Happ  IncEss9L IncRank3gr_*  STrustD MeetSocD SCindex SCindex_*  ///
				Female Age AgeSq EduYrs PermSick JobSt_* Partner   ///
										if esampl_new == 1
esttab using TableA18.tex, cells("count mean sd min max") nomtitle nonumber noobs label replace					
