# Supplementary material for: The moderation effect of social capital in the relationship between own income, social comparisons and subjective well-being: Evidence from four international datasets
Source: PLoS One. 2023 Dec 7;18(12):e0288455. doi: 10.1371/journal.pone.0288455 (PMC10703203; doi:10.1371/journal.pone.0288455)
Supplement: S1 File — (ZIP) [file pone.0288455.s002.zip › s1_v03/ESS/macro analysis .do]

* ESS 
* Giulia Slater 

//program:	macrodata analysis
//task:		Loads the "macrodata"  and produces Column 4 of Table 4 (also Table A19) + Figures A1 in appendix, Table A20 decriptive statistics + Tab A21 and Tab A22 (50/10 and 90/10)
//project:	Social Comparison and Social Capital (ESS)
//author:	GS 

//date:		10-04-2023


// macro analysis using macrodata, also uses dataset "Gini-GDP.dta" for equivalised disposable income 
clear all 
cd ""


use "macrodata.dta", clear


* Figura A 2
	twoway (scatter DiffLSrLSpAv ESCindexEq2, mlabel(CC)) (lfit DiffLSrLSpAv ESCindexEq2), ///
		ytitle("LS gap between rich and poor (divided by mean LS)") legend(off) scheme(s1color)
		graph export FiguraA1b.png, replace		
		graph export FiguraA1b.tif, as(tif) replace
		graph export FiguraA1b.eps, as(eps) replace


** Gini is from Eurostat (has more observations), GDP is from world bank 

reg DiffLSrLSpAv ESCindexEq2 Gini  LGdpPPP
	cap drop esampl_24cc
	gen esampl_24cc = 0
	replace esampl_24cc = 1 if e(sample)==1
	
* standardizing
local vars "DiffLSrLSpAv ESCindex ESCindexEq2 Gini LGdpPPP MeanLS"
	foreach v of local vars {
	cap drop `v'_std24
	egen `v'_std24 = std(`v') if e(sample)==1 
	local vlab :  variable label `v'
	label variable `v'_std24 "`vlab' (std.)"
}

	
* Column 4 of table 4 (also Table A19)
*** LS gap r-p
*
reg DiffLSrLSpAv_std24 ESCindexEq2_std24 if esampl_24cc==1, vce(robust)
est store LSgapSCindexD2_std24 
*
reg DiffLSrLSpAv_std24 Gini_std24 if esampl_24cc==1, vce(robust)
est store LSgapGiniokD2_std24
*
reg DiffLSrLSpAv_std24 LGdpPPP_std24 if esampl_24cc==1, vce(robust)
est store LSgapGdpokD2_std24
*
reg DiffLSrLSpAv_std24 ESCindexEq2_std24 Gini_std24 if esampl_24cc==1, vce(robust)
est store LSgapSCindexGiniD2_std24
*
reg DiffLSrLSpAv_std24 ESCindexEq2_std24 Gini_std24 LGdpPPP_std24 if esampl_24cc==1, vce(robust)
est store LSgapSCindexGiniGdpD2b
**


esttab LSgapSCindexD2_std24 LSgapGiniokD2_std24 LSgapGdpokD2_std24 LSgapSCindexGiniGdpD2_std24 ///
	   using TabellaA18.tex, replace ///
se s(N r2_a, labels("Number of observations" "Adjusted \$R^{2}$\ ")) ///
label compress nobaselevels noomitted  ///
keep(ESCindexEq2_std24 Gini_std24 LGdpPPP_std24) ///
order(ESCindexEq2_std24 Gini_std24 LGdpPPP_std24) ///
star(* 0.10 ** 0.05 *** 0.01)
	
	
		
* Table A20 decriptive statistics
label variable ESCindexEq2 "Social capital index (0-2)"
label variable DiffLSrLSpAv "LS gap between rich and poor divided by average LS"
label variable gdp "GDP per capita (PPP, constant at international $)"
label variable GDPpcus "GDP per capita (constant at 2010 US $)"
label variable Gini "Gini index (Eurostat)"
label variable LGdpPPP "GDP per capita, PPP"
estpost summarize DiffLSrLSp ESCindexEq2 Gini LGdpPPP if esampl_24cc == 1
esttab using TabellaA19.tex, cells("count mean sd min max") nomtitle nonumber noobs label replace

	
********************************************************************************
* Tab A21 and Tab A22
********************************************************************************
** robusteness check with income dicle ratios for reviewer
cap drop ninetyten_cutoff
gen ninetyten_cutoff = . 
replace ninetyten_cutoff = 3.343444 if cntry == "AT"
replace ninetyten_cutoff = 3.224476 if cntry == "BE"
replace ninetyten_cutoff = 5.222964 if cntry == "BG"
replace ninetyten_cutoff = 4.292675 if cntry == "HR"
replace ninetyten_cutoff = 3.57118  if cntry == "CY"
replace ninetyten_cutoff = 2.831055 if cntry == "CZ"
replace ninetyten_cutoff = 2.975951 if cntry == "DK"
replace ninetyten_cutoff = 4.376141 if cntry == "EE"
replace ninetyten_cutoff = 2.998439 if cntry == "FI"
replace ninetyten_cutoff = 3.204426 if cntry == "FR"
replace ninetyten_cutoff = 3.619452 if cntry == "DE"
replace ninetyten_cutoff = 3.303951 if cntry == "HU"
replace ninetyten_cutoff = 2.592579 if cntry == "IS"
replace ninetyten_cutoff = 3.347224 if cntry == "IE"
replace ninetyten_cutoff = 4.600932 if cntry == "IT"
replace ninetyten_cutoff = 5.286144 if cntry == "LV"
replace ninetyten_cutoff = 5.33298  if cntry == "LT"
replace ninetyten_cutoff = 4.131558 if cntry == "LU"
replace ninetyten_cutoff = 3.585091 if cntry == "MT"
replace ninetyten_cutoff = 3.134297 if cntry == "NL"
replace ninetyten_cutoff = 2.937497 if cntry == "NO"
replace ninetyten_cutoff = 3.533059 if cntry == "PL"
replace ninetyten_cutoff = 4.250893 if cntry == "PT"
replace ninetyten_cutoff = 5.826745 if cntry == "RO"
replace ninetyten_cutoff = 6.031111 if cntry == "RS"
replace ninetyten_cutoff = 2.640768 if cntry == "SK"
replace ninetyten_cutoff = 2.964315 if cntry == "SI"
replace ninetyten_cutoff = 4.876638 if cntry == "ES"
replace ninetyten_cutoff = 3.346109 if cntry == "SE"
replace ninetyten_cutoff = 3.572491 if cntry == "CH"
replace ninetyten_cutoff = 4.300597 if cntry == "UK"


cap drop ninetyten_share
gen ninetyten_share = . 
replace ninetyten_share = 4.205882 if cntry == "AT"
replace ninetyten_share = 3.783784 if cntry == "BE"
replace ninetyten_share = 6.952382 if cntry == "BG"
replace ninetyten_share = 5.807693 if cntry == "HR"
replace ninetyten_share = 3.815789  if cntry == "CY"
replace ninetyten_share = 3.232558 if cntry == "CZ"
replace ninetyten_share = 4.121212 if cntry == "DK"
replace ninetyten_share = 5.678571 if cntry == "EE"
replace ninetyten_share = 3.390244 if cntry == "FI"
replace ninetyten_share = 3.942857 if cntry == "FR"
replace ninetyten_share = 5.68 if cntry == "DE"
replace ninetyten_share = 4.4375 if cntry == "HU"
replace ninetyten_share = 3.093023 if cntry == "IS"
replace ninetyten_share = 3.864865 if cntry == "IE"
replace ninetyten_share = 7.45 if cntry == "IT"
replace ninetyten_share = 7.476191 if cntry == "LV"
replace ninetyten_share = 7.428572  if cntry == "LT"
replace ninetyten_share = 5.807693 if cntry == "LU"
replace ninetyten_share = 4 if cntry == "MT"
replace ninetyten_share = 4.117647 if cntry == "NL"
replace ninetyten_share = 4.058824 if cntry == "NO"
replace ninetyten_share = 4.424242 if cntry == "PL"
replace ninetyten_share = 5.137931 if cntry == "PT"
replace ninetyten_share = 9.411764 if cntry == "RO"
replace ninetyten_share = 19.75 if cntry == "RS"
replace ninetyten_share = 3.48718 if cntry == "SK"
replace ninetyten_share = 3.390244 if cntry == "SI"
replace ninetyten_share = 7.045455 if cntry == "ES"
replace ninetyten_share = 4.333333 if cntry == "SE"
replace ninetyten_share = 4.333333 if cntry == "CH"
replace ninetyten_share = 5.807693 if cntry == "UK"
		
********************************************************************************
cap drop fiftyten_cutoff
gen fiftyten_cutoff = . 
replace fiftyten_cutoff = 1.894927 if cntry == "AT"
replace fiftyten_cutoff = 1.961249 if cntry == "BE"
replace fiftyten_cutoff = 2.396529 if cntry == "BG"
replace fiftyten_cutoff = 2.300967 if cntry == "HR"
replace fiftyten_cutoff = 1.906751 if cntry == "CY"
replace fiftyten_cutoff = 1.656278 if cntry == "CZ"
replace fiftyten_cutoff = 1.783201 if cntry == "DK"
replace fiftyten_cutoff = 2.183403 if cntry == "EE"
replace fiftyten_cutoff = 1.741574 if cntry == "FI"
replace fiftyten_cutoff = 1.801086 if cntry == "FR"
replace fiftyten_cutoff = 1.988357 if cntry == "DE"
replace fiftyten_cutoff = 1.831814 if cntry == "HU"
replace fiftyten_cutoff = 1.616964 if cntry == "IS"
replace fiftyten_cutoff = 1.825106 if cntry == "IE"
replace fiftyten_cutoff = 2.379432 if cntry == "IT"
replace fiftyten_cutoff = 2.448414 if cntry == "LV"
replace fiftyten_cutoff = 2.43725  if cntry == "LT"
replace fiftyten_cutoff = 4.131558 if cntry == "LU"
replace fiftyten_cutoff = 1.93646 if cntry == "MT"
replace fiftyten_cutoff = 1.789834 if cntry == "NL"
replace fiftyten_cutoff = 1.80321 if cntry == "NO"
replace fiftyten_cutoff = 1.931825 if cntry == "PL"
replace fiftyten_cutoff = 2.086161 if cntry == "PT"
replace fiftyten_cutoff = 2.761985 if cntry == "RO"
replace fiftyten_cutoff = 3.043333 if cntry == "RS"
replace fiftyten_cutoff = 1.70521 if cntry == "SK"
replace fiftyten_cutoff = 1.831812 if cntry == "SI"
replace fiftyten_cutoff = 2.422182 if cntry == "ES"
replace fiftyten_cutoff = 1.977545 if cntry == "SE"
replace fiftyten_cutoff = 1.904747 if cntry == "CH"
replace fiftyten_cutoff = 2.101635 if cntry == "UK"

cap drop fiftyten_share
gen fiftyten_share = . 
replace fiftyten_share = 2.529412 if cntry == "AT"
replace fiftyten_share = 2.378378 if cntry == "BE"
replace fiftyten_share = 3.428571 if cntry == "BG"
replace fiftyten_share = 3.269231 if cntry == "HR"
replace fiftyten_share = 2.157895  if cntry == "CY"
replace fiftyten_share = 2          if cntry == "CZ"
replace fiftyten_share = 2.575758 if cntry == "DK"
replace fiftyten_share = 2.964286 if cntry == "EE"
replace fiftyten_share = 2.073171 if cntry == "FI"
replace fiftyten_share = 2.371429 if cntry == "FR"
replace fiftyten_share = 3.28 if cntry == "DE"
replace fiftyten_share = 2.625 if cntry == "HU"
replace fiftyten_share = 2.023256 if cntry == "IS"
replace fiftyten_share = 2.216216 if cntry == "IE"
replace fiftyten_share = 4.1 if cntry == "IT"
replace fiftyten_share = 3.666667 if cntry == "LV"
replace fiftyten_share = 3.619048  if cntry == "LT"
replace fiftyten_share = 3.115385 if cntry == "LU"
replace fiftyten_share = 2.305556 if cntry == "MT"
replace fiftyten_share = 2.5 if cntry == "NL"
replace fiftyten_share = 2.617647 if cntry == "NO"
replace fiftyten_share = 2.575758 if cntry == "PL"
replace fiftyten_share = 2.758621 if cntry == "PT"
replace fiftyten_share = 4.705882 if cntry == "RO"
replace fiftyten_share = 10.5 if cntry == "RS"
replace fiftyten_share = 2.358974 if cntry == "SK"
replace fiftyten_share = 2.170732 if cntry == "SI"
replace fiftyten_share = 3.681818 if cntry == "ES"
replace fiftyten_share = 2.636364 if cntry == "SE"
replace fiftyten_share = 2.484848 if cntry == "CH"
replace fiftyten_share = 3 if cntry == "UK"


* standardizing
local vars "fiftyten_share fiftyten_cutoff ninetyten_share ninetyten_cutoff"
	foreach v of local vars {
	cap drop `v'_std24
	egen `v'_std24 = std(`v') if esampl_24cc==1
	local vlab :  variable label `v'
	label variable `v'_std24 "`vlab' (std.)"
}


reg DiffLSrLSpAv_std24 ESCindexEq2_std24 ninetyten_share_std24 LGdpPPP_std24 if esampl_24cc==1, vce(robust)

reg DiffLSrLSpAv_std24 ESCindexEq2_std24 ninetyten_cutoff_std24 LGdpPPP_std24 if esampl_24cc==1, vce(robust)

reg DiffLSrLSpAv_std24 ESCindexEq2_std24 fiftyten_share_std24 LGdpPPP_std24 if esampl_24cc==1, vce(robust)

reg DiffLSrLSpAv_std24 ESCindexEq2_std24 fiftyten_cutoff_std24 LGdpPPP_std24 if esampl_24cc==1, vce(robust)
