# Supplementary material for: The moderation effect of social capital in the relationship between own income, social comparisons and subjective well-being: Evidence from four international datasets
Source: PLoS One. 2023 Dec 7;18(12):e0288455. doi: 10.1371/journal.pone.0288455 (PMC10703203; doi:10.1371/journal.pone.0288455)
Supplement: S1 File — (ZIP) [file pone.0288455.s002.zip › s1_v03/ESS/macro preparation.do]

* ESS 

//program:	macrodata preparation
//task:		Loads the micro dataset and prepares variables for macro dataset
//project:	Social Comparison and Social Capital (ESS)
//author:	GS 

//date:		19-07-2021

* Code for prepraring dataset and macro analysis on ESS data 

* ssc install fastgini 

* Creates dataset "macrodata.dta" to be used to perform analysis. 

cd " "

use "micro.dta", clear


*
cap drop Year
gen Year = .
recode Year . = 2018 if Round == 9
label variable Year "Year"


// ADDING GINI INDEX
cap drop Gini
cap drop _merge
merge m:m CC using "Gini-GDP.dta"
label variable Gini "Gini index"


cap drop SCindexMin1
gen SCindexMin1 = 0
recode SCindexMin1 (0 = 1) if SCindex != 0

cap drop SCindexEq2
clonevar SCindexEq2 = SCindex_3
 


************************************************************************ GRAPHS FOR LS GAP...
// LS GAP BETWEEN RICH AND POOR

************************* LS gap between quintiles of LS
cap drop LSquin
gen LSquin = .
levelsof CC, loc(country)
foreach c of local country {
cap drop tmp
xtile tmp = LS [aw=dweight] if CC == `c', nq(5)  // equivalent income
replace LSquin = tmp if CC == `c'
}


cap drop MeanLS
cap drop MeanLSp 
cap drop MeanLSr
cap drop ESTrustD 
cap drop ESTrust
cap drop EMeetSocD
cap drop EVoluntD
cap drop ESCindex
cap drop LSgini
cap drop ESCindexMin1
cap drop ESCindexEq2
gen MeanLS = .
gen MeanLSp = .
gen MeanLSr = .
gen ESTrustD = .
gen ESTrust = .
gen EMeetSocD = .
gen EVoluntD = .
gen ESCindex = .
gen LSgini = .
gen ESCindexMin1 = .
gen ESCindexEq2 = .
**
cap drop MeanLS1ls
cap drop MeanLS5ls
**
**
gen MeanLS1ls = .
gen MeanLS5ls = .
**
levelsof CC, loc(country)
foreach c of local country {
	
	cap drop tmp
	gen tmp = .
	
	sum LS [aw=dweight] if CC == `c' //weighted average of LS !!!
	replace tmp = r(mean)
	replace MeanLS = tmp if CC == `c'
	
	cap drop tmp
	gen tmp = .
	
	sum LS [aw=dweight] if CC == `c' & IncRank3gr == 1 //weighted average of LS for poor in a given country, first quintile !!!
	replace tmp = r(mean)
	replace MeanLSp = tmp if CC == `c'
	
	cap drop tmp
	gen tmp = .
	
	sum LS [aw=dweight] if CC == `c' & IncRank3gr == 3 //weighted average of LS for rich in a given country, fifth quintile !!!
	replace tmp = r(mean)
	replace MeanLSr = tmp if CC == `c'
	
	cap drop tmp
	gen tmp = .
	
	sum STrustD [aw=dweight] if CC == `c' //weighted average of trust dummy (share of people with high trust) in a given country !!!
	replace tmp = r(mean)
	replace ESTrustD = tmp if CC == `c'
	
	cap drop tmp
	gen tmp = .
	
	sum STrust [aw=dweight] if CC == `c' //weighted average of social trust 1-10 in a given country !!!
	replace tmp = r(mean)
	replace ESTrust = tmp if CC == `c'

	cap drop tmp
	gen tmp = .
	
	sum MeetSocD [aw=dweight] if CC == `c' //weighted share of people meeting weekly in a given country !!!
	replace tmp = r(mean)
	replace EMeetSocD = tmp if CC == `c'
	
	cap drop tmp
	gen tmp = .
	
	
	cap drop tmp
	gen tmp = .
	
	sum SCindex [aw=dweight] if CC == `c' //weighted share of people with sociacl capital index = 2 in a given country !!!
	replace tmp = r(mean)
	replace ESCindex = tmp if CC == `c'

	cap drop tmp
	gen tmp = .	
	
	fastgini LS [w=dweight] if CC == `c' //weighted gini in a given country !!!
	replace tmp = r(gini)
	replace LSgini = tmp if CC == `c'
	
	************************
	
	sum LS [aw=dweight] if CC == `c' & LSquin == 1 //weighted average of LS for 1st quintile o LS in a given country, first quintile !!!
	replace tmp = r(mean)
	replace MeanLS1ls = tmp if CC == `c'
	
	cap drop tmp
	gen tmp = .
	
	sum LS [aw=dweight] if CC == `c' & LSquin == 5 //weighted average of LS for 5th quintile o LS in a given country, fifth quintile !!!
	replace tmp = r(mean)
	replace MeanLS5ls = tmp if CC == `c'
	
	cap drop tmp
	gen tmp = .
	
	sum SCindexMin1 [aw=dweight] if CC == `c' //weighted share of people volunteering in a given country !!!
	replace tmp = r(mean)
	replace ESCindexMin1 = tmp if CC == `c'
	
		cap drop tmp
	gen tmp = .
	
	sum SCindexEq2 [aw=dweight] if CC == `c' //weighted share of people with social capital == 2 in a given country !!!
	replace tmp = r(mean)
	replace ESCindexEq2 = tmp if CC == `c'
	
		cap drop tmp
	gen tmp = .
	
	************************
}


cap drop DiffLS5lsLS1ls // difference of LS between 1q LS and 5q LS
gen DiffLS5lsLS1ls = MeanLS5ls - MeanLS1ls
label variable DiffLS5lsLS1ls "LS gap between 1st and 5th quintile of LS"
***************


cap drop tag
egen tag = tag(CC)
keep if tag
*
keep tag MeanLS MeanLSp  MeanLSr ESTrustD  ESTrust EMeetSocD EVoluntD Gini GdpPcPpsTh CC cntry LSgini DiffLS5lsLS1ls ESCindex ESCindexMin1 ESCindexEq2
**
cap drop DiffLSrLSp // difference of LS between rich and poor
gen DiffLSrLSp = MeanLSr - MeanLSp
*
cap drop DiffLSrLSpAv
gen DiffLSrLSpAv = (MeanLSr - MeanLSp) / MeanLS // difference of LS between rich and poor divided by the level of LS in a given country
**

**
label variable DiffLSrLSp "LS gap between rich and poor"
*
label variable ESTrustD "Share of people with high social trust (6-10)"
label variable ESTrust "Average social trust index (1-10)"
label variable EMeetSocD "Share of people meeting socially (at least weekly)"
label variable EVoluntD "Share of people volunteering"
label variable ESCindex "Average social capital index (0-2)"
**
label variable Gini "Gini index"
**
label variable ESCindexMin1 "Share of people with SC index at least =1"
label variable ESCindexEq2 "Share of people with SC index =2"

save  "macrodata.dta" , replace 

//Prepares data on GDP and Gini
clear all
wbopendata, language(en - English) country() topics() ///
	indicator(NY.GDP.PCAP.PP.KD ; NY.GDP.PCAP.KD; SI.POV.GINI; NY.GDP.PCAP.PP.CD) clear long
	
	
keep if year  == 2018
keep if regionname == "Europe and Central Asia"
ren ny_gdp_pcap_pp_kd gdp 
ren ny_gdp_pcap_kd GDPpcus
ren ny_gdp_pcap_pp_cd GdpPPP
label variable gdp "GDP per capita, PPP (constant 2011 international $)"
label variable GDPpcus "GDP per capita (constant 2010 US$)"

ren si_pov_gini gini 
lab var gini "Gini index WB" /// GINI index (World Bank estimate)

cap drop cntry
gen cntry = "" 
replace cntry = "AT" if countryname == "Austria"
replace cntry = "BE" if countryname == "Belgium"
replace cntry = "BG" if countryname == "Bulgaria"
replace cntry = "CH" if countryname == "Switzerland"
replace cntry = "CY" if countryname == "Cyprus"
replace cntry = "CZ" if countryname == "Czech Republic"
replace cntry = "DE" if countryname == "Germany"
replace cntry = "DK" if countryname == "Denmark"
replace cntry = "EE" if countryname == "Estonia"
replace cntry = "ES" if countryname == "Spain"
replace cntry = "FI" if countryname == "Finland"
replace cntry = "FR" if countryname == "France"
replace cntry = "GB" if countryname == "United Kingdom"
replace cntry = "HR" if countryname == "Croatia"
replace cntry = "HU" if countryname == "Hungary"
replace cntry = "IE" if countryname == "Ireland"
replace cntry = "IS" if countryname == "Iceland"
replace cntry = "IT" if countryname == "Italy"
replace cntry = "LT" if countryname == "Lithuania"
replace cntry = "LV" if countryname == "Latvia"
replace cntry = "ME" if countryname == "Montenegro"
replace cntry = "NL" if countryname == "Netherlands"
replace cntry = "NO" if countryname == "Norway"
replace cntry = "PL" if countryname == "Poland"
replace cntry = "PT" if countryname == "Portugal"
replace cntry = "RS" if countryname == "Russian Federation"
replace cntry = "SE" if countryname == "Sweden"
replace cntry = "SI" if countryname == "Slovenia"
replace cntry = "SK" if countryname == "Slovak Republic"

keep if !missing(cntry)

save "GiniGDP2018.dta", replace 
use "macrodata.dta", clear

merge 1:1 cntry using "GiniGDP2018.dta"

gen LGdpPPP = ln(GdpPPP)


save "macrodata.dta" , replace 
