# Supplementary material for: The moderation effect of social capital in the relationship between own income, social comparisons and subjective well-being: Evidence from four international datasets
Source: PLoS One. 2023 Dec 7;18(12):e0288455. doi: 10.1371/journal.pone.0288455 (PMC10703203; doi:10.1371/journal.pone.0288455)
Supplement: S1 File — (ZIP) [file pone.0288455.s002.zip › s1_v03/EU-SILC/Macro country analysis with robustness checks.do]

/// Program:  Figure 1, Column 2 of Tabella 4 + Table A8 descriptive statistics + Tab A10, Tab A12 (macro robustness checks with 90/10 and 50/10 ratio)
/// robustenss checks using 90:10 and 50:10 perc ratios instead of gini index 

// Loads the "macro_small" file and merges with "nama_10_pc_16-03-2016.dta" for GDP per capita and "ilc_di12_2013_20-11-2018.dta" for Gini

clear all 

cd " "

* Data preparation (do not execute)

/* 
use "macro_small", clear

********************* creating SC index
*** creating SC index = FriendsD + TrustOthD
cap drop SCindex
gen SCindex = FriendsD + TrustOthD
label variable SCindex "Social capital index (0-2)"
levelsof SCindex, loc(val)
foreach v of local val{
label define SCindex `v' "Social capital index = `v'", modify
}
label values SCindex SCindex
*********************

********************* creating SC index 2 dummy
*** creating SC index = FriendsD + TrustOthD
cap drop SCindex_1
cap drop SCindex_2
cap drop SCindex_3
tab SCindex, gen(SCindex_)
cap drop SCindex2
clonevar SCindex2 = SCindex_3
label variable SCindex2 "Share of people with SC index =2"
*********************

************************************************************************ GRAPHS FOR LS GAP...
// LS GAP BETWEEN RICH AND POOR vs. SHARE OF PEOPLE WITH HIGH TRUST (dummy) & ALSO TRUST 1-10

cap drop IncQuin
gen IncQuin = .
levelsof Cntry, loc(country)
foreach c of local country {
cap drop tmp
xtile tmp = EqIncEur [aw=RB050] if Cntry == `c', nq(5)  // equivalent income
replace IncQuin = tmp if Cntry == `c'
}

************************* LS gap between quintiles of LS
cap drop LSquin
gen LSquin = .
levelsof Cntry, loc(country)
foreach c of local country {
cap drop tmp
xtile tmp = LifeSat [aw=RB050] if Cntry == `c', nq(5)  // equivalent income
replace LSquin = tmp if Cntry == `c'
}


cap drop MeanLS
cap drop MeanLSr
cap drop MeanLSp
**
cap drop MeanLS1ls
cap drop MeanLS5ls
**
cap drop ETrustD
cap drop ETrust
**
cap drop ESCindex
cap drop ESCindex2
**
cap drop Gini
gen MeanLS = .
gen MeanLSr = .
gen MeanLSp = .
**
gen MeanLS1ls = .
gen MeanLS5ls = .
**
gen ETrustD = .
gen ETrust = .
**
gen ESCindex = .
gen ESCindex2 = .
**
gen Gini = .
gen LSgini = .
levelsof Cntry, loc(country)
foreach c of local country {
	
	cap drop tmp
	gen tmp = .
	
	sum LifeSat [aw=RB050] if Cntry == `c' //weighted average of LS !!!
	replace tmp = r(mean)
	replace MeanLS = tmp if Cntry == `c'
	
	cap drop tmp
	gen tmp = .
	
	************************
		
	sum LifeSat [aw=RB050] if Cntry == `c' & IncQuin == 1 //weighted average of LS for poor in a given country, first quintile 
	replace tmp = r(mean)
	replace MeanLSp = tmp if Cntry == `c'
	
	cap drop tmp
	gen tmp = .
	
	sum LifeSat [aw=RB050] if Cntry == `c' & IncQuin == 5 //weighted average of LS for rich in a given country, fifth quintile 
	replace tmp = r(mean)
	replace MeanLSr = tmp if Cntry == `c'
	
	cap drop tmp
	gen tmp = .
	
	
	sum TrustOthD [aw=RB050] if Cntry == `c' //weighted average of trust dummy (share of people with high trust) in a given country 
	replace tmp = r(mean)
	replace ETrustD = tmp if Cntry == `c'
	
	cap drop tmp
	gen tmp = .
	
	sum TrustOth [aw=RB050] if Cntry == `c' //weighted average of trust 1-10 in a given country 
	replace tmp = r(mean)
	replace ETrust = tmp if Cntry == `c'
	
	cap drop tmp
	gen tmp = .
	
	sum SCindex [aw=RB050] if Cntry == `c' //weighted average of trust 1-10 in a given country 
	replace tmp = r(mean)
	replace ESCindex = tmp if Cntry == `c'
	
	cap drop tmp
	gen tmp = .
	
	sum SCindex2 [aw=RB050] if Cntry == `c' //weighted average of trust 1-10 in a given country 
	replace tmp = r(mean)
	replace ESCindex2 = tmp if Cntry == `c'
	
	cap drop tmp
	gen tmp = .
	
	
	fastgini EqIncEur [w=RB050] if Cntry == `c' //weighted gini in a given country 
	replace tmp = r(gini)
	replace Gini = tmp if Cntry == `c'
	
	fastgini LifeSat [w=RB050] if Cntry == `c' //weighted gini in a given country !!!
	replace tmp = r(gini)
	replace LSgini = tmp if Cntry == `c'
}

cap drop StdDevLS
gen StdDevLS = .
foreach c of local country {
	
	cap drop tmp
	gen tmp = .
	
	sum LifeSat [aw=RB050] if Cntry == `c' //weighted stand.dev. of LS in a given country !!!
	replace tmp = r(sd)
	replace StdDevLS = tmp if Cntry == `c'
}

cap drop tag
egen tag = tag(Cntry)
keep if tag

**
cap drop DiffLSrLSp // difference of LS between rich and poor
gen DiffLSrLSp = MeanLSr - MeanLSp

*************** 
cap drop DiffLS5lsLS1ls // difference of LS between 1q LS and 5q LS
gen DiffLS5lsLS1ls = MeanLS5ls - MeanLS1ls
***************

*
cap drop DiffLSrLSpAv
gen DiffLSrLSpAv = (MeanLSr - MeanLSp) / MeanLS // difference of LS between rich and poor divided by the level of LS in a given country (variable of interest)
**

**
label variable DiffLS5lsLS1ls "LS gap between 1st and 5th quintile of LS"
label variable DiffLSrLSp "LS gap between 1st and 5th income quintile"
label variable DiffLSrLSpAv "LS gap between 1st and 5th income quintile / average LS"
*
label variable StdDevLS "LS standard deviation"
*
label variable ETrustD "Share of people with high trust in others (6-10)"
label variable ETrust "Average trust in others (1-10)"
**
label variable ESCindex "Average social capital index (0-2)"
label variable ESCindex2 "Share of people with SC index =2"
**
**
label variable Gini "Gini index"
label variable LSgini "Gini index of LS"
**


* adding GDP per capita to the trivariate tegression
* Main GDP aggregates per capita [nama_10_pc]	
* Last update	15.03.16Extracted on	16.03.16
* Source of data	Eurostat
* UNIT	Current prices, PPS  per capita // Purchasing power standard (PPS)
* NA_ITEM	Gross domestic product at market prices
* http://ec.europa.eu/eurostat/en/web/products-datasets/-/NAMA_10_PC

cap drop GdpPcPpsTh
cap drop _merge
merge m:m Cntry using "nama_10_pc_16-03-2016.dta" 
label variable GdpPcPpsTh "GDP per capita" // Current prices, PPS (in thousands)

*gini from eurostat
*Gini coefficient of equivalised disposable income - EU-SILC survey [ilc_di12]				
*Last update	06.11.18	
*Extracted on	20.11.18	
*Source of data	Eurostat			
*INDIC_IL	Gini coefficient (scale from 0 to 100)	

cap drop GiniEurostat
cap drop _merge
merge m:m Cntry using "ilc_di12_2013_20-11-2018.dta"
label variable GiniEurostat "Gini index"
	
save "macro_small_country" */

use "macro_small_country", clear
		
********************************************************************************
* figures and tables 
********************************************************************************

********************************************************************************
* Figure 1
********************************************************************************		

		reg DiffLSrLSpAv ESCindex2 
		local r2: display %5.4f e(r2)
		local eq `"`e(depvar)' ="'
		local eq "`eq' `: di  %7.2f _b[_cons]'"
		local eq `"`eq' `=cond(_b[ESCindex2]>0, "+", "-")'"'
		local eq `"`eq' `:di %6.2f abs(_b[ESCindex2])' ESCindex2"'
		local eq `"`eq' + {&epsilon}"'

		twoway (lfitci DiffLSrLSpAv ESCindex2, mlabel(Cntry)) (scatter DiffLSrLSpAv ESCindex2, mlabel(Cntry)) , /// 
				ytitle("LS gap between rich and poor (divided by mean LS)") legend(off) scheme(s1color) note("`eq'" R-squared=`r2') 

		graph export figure2b.tif, as(tif) replace			
		graph export figure2b.png, replace	
		graph export figure2b.eps, as(eps) replace	
		
				

*
reg DiffLSrLSpAv ESCindex , vce(robust)
est store LSgapSCindex /// SC index only in 29 countries -- MeetFreinds question in 29 cntries

	cap drop esampl_29cc
	gen esampl_29cc = 0
	replace esampl_29cc = 1 if e(sample)==1			
			
			
	
* standardizing
local vars "DiffLSrLSpAv ESCindex2 GiniEurostat GdpPcPpsTh"
	foreach v of local vars {
	cap drop `v'_std29
	egen `v'_std29 = std(`v') if e(sample)==1 // standarisation in the sample used for the regression above !!!
	local vlab :  variable label `v'
	label variable `v'_std29 "`vlab' (std.)"
}	
	

	
********************************************************************************	
* Table A.8 descriptive statistics: macro variables - sample of countries
********************************************************************************

estpost summarize DiffLSrLSpAv ESCindex2 GiniEurostat GdpPcPpsTh if esampl_29cc == 1
esttab using TabA8.rtf, cells("count mean sd min max") nomtitle nonumber noobs label replace	


********************************************************************************
* Column 2 of Tabella 4
********************************************************************************
reg DiffLSrLSpAv_std29 ESCindex2_std29 GiniEurostat_std29 GdpPcPpsTh_std29 if esampl_29cc==1, vce(robust)
est store LSgapSCindexGiniGdp_std29

esttab LSgapSCindexGiniGdp_std29 using Tab4col2.rtf, replace


********************************************************************************
* Robusteness checks using 90:10 ratio and 50:10 ratio: Tab A10, Tab A12
********************************************************************************
*** data taken from Eurostat for year 2013
*** Distribution of income by quantiles - EU-SILC: var ilc_di01
*** Last update: 21-09-2021
*** Extracted on 29-09-2021	


**** other measures of intequality 
*** 90:10 and 50:10 calculated separately with data from Eurostat and reported below 

gen ninetyten_cutoff = . 
replace ninetyten_cutoff = 3.34655 if New_Cntry == "AT"
replace ninetyten_cutoff = 3.198882 if New_Cntry == "BE"
replace ninetyten_cutoff = 5.158382 if New_Cntry == "BG"
replace ninetyten_cutoff = 4.595582 if New_Cntry == "HR"
replace ninetyten_cutoff = 4.595582  if New_Cntry == "CY"
replace ninetyten_cutoff = 2.782708 if New_Cntry == "CZ"
replace ninetyten_cutoff = 2.897475 if New_Cntry == "DK"
replace ninetyten_cutoff = 4.430639 if New_Cntry == "EE"
replace ninetyten_cutoff = 2.981351 if New_Cntry == "FI"
replace ninetyten_cutoff = 3.376462 if New_Cntry == "FR"
replace ninetyten_cutoff = 3.664528 if New_Cntry == "DE"
replace ninetyten_cutoff = 3.56892 if New_Cntry == "HU"
replace ninetyten_cutoff = 2.592579 if New_Cntry == "IS"
replace ninetyten_cutoff = 3.805505 if New_Cntry == "IE"
replace ninetyten_cutoff = 4.406008 if New_Cntry == "IT"
replace ninetyten_cutoff = 5.173998 if New_Cntry == "LV"
replace ninetyten_cutoff = 4.711511  if New_Cntry == "LT"
replace ninetyten_cutoff = 3.612872 if New_Cntry == "LU"
replace ninetyten_cutoff = 3.523203 if New_Cntry == "MT"
replace ninetyten_cutoff = 2.925116 if New_Cntry == "NL"
replace ninetyten_cutoff = 2.697806 if New_Cntry == "NO"
replace ninetyten_cutoff = 3.992854 if New_Cntry == "PL"
replace ninetyten_cutoff = 4.781625 if New_Cntry == "PT"
replace ninetyten_cutoff = 5.80548 if New_Cntry == "RO"
replace ninetyten_cutoff = 6.908974 if New_Cntry == "RS"
replace ninetyten_cutoff = 3.040508 if New_Cntry == "SK"
replace ninetyten_cutoff = 3.143568 if New_Cntry == "SI"
replace ninetyten_cutoff = 5.004491 if New_Cntry == "ES"
replace ninetyten_cutoff = 3.217687 if New_Cntry == "SE"
replace ninetyten_cutoff = 3.395072 if New_Cntry == "CH"
replace ninetyten_cutoff = 3.803575 if New_Cntry == "UK"


gen ninetyten_share = . 
replace ninetyten_share = 4.4375 if New_Cntry == "AT"
replace ninetyten_share = 3.837838 if New_Cntry == "BE"
replace ninetyten_share = 6.909091 if New_Cntry == "BG"
replace ninetyten_share = 5.961539 if New_Cntry == "HR"
replace ninetyten_share = 4.171429  if New_Cntry == "CY"
replace ninetyten_share = 3.285714 if New_Cntry == "CZ"
replace ninetyten_share = 4.451613 if New_Cntry == "DK"
replace ninetyten_share = 6.076923 if New_Cntry == "EE"
replace ninetyten_share = 3.390244 if New_Cntry == "FI"
replace ninetyten_share = 3.971428 if New_Cntry == "FR"
replace ninetyten_share = 4.5 if New_Cntry == "DE"
replace ninetyten_share = 4.235294 if New_Cntry == "HU"
replace ninetyten_share = 3.093023 if New_Cntry == "IS"
replace ninetyten_share = 4.6875 if New_Cntry == "IE"
replace ninetyten_share = 7.047619 if New_Cntry == "IT"
replace ninetyten_share = 7.476191 if New_Cntry == "LV"
replace ninetyten_share = 6.869565  if New_Cntry == "LT"
replace ninetyten_share = 4.424242 if New_Cntry == "LU"
replace ninetyten_share = 3.918919 if New_Cntry == "MT"
replace ninetyten_share = 3.589744 if New_Cntry == "NL"
replace ninetyten_share = 3.48718 if New_Cntry == "NO"
replace ninetyten_share = 4.806452 if New_Cntry == "PL"
replace ninetyten_share = 6.08 if New_Cntry == "PT"
replace ninetyten_share = 8.526317 if New_Cntry == "RO"
replace ninetyten_share = 11.42857 if New_Cntry == "RS"
replace ninetyten_share = 4.057143 if New_Cntry == "SK"
replace ninetyten_share = 3.710526 if New_Cntry == "SI"
replace ninetyten_share = 8.263158 if New_Cntry == "ES"
replace ninetyten_share = 4.4375 if New_Cntry == "SE"
replace ninetyten_share = 3.916667 if New_Cntry == "CH"
replace ninetyten_share = 4.6875 if New_Cntry == "UK"
		
********************************************************************************
gen fiftyten_cutoff = . 
replace fiftyten_cutoff = 1.894353 if New_Cntry == "AT"
replace fiftyten_cutoff = 1.905704 if New_Cntry == "BE"
replace fiftyten_cutoff = 2.463353 if New_Cntry == "BG"
replace fiftyten_cutoff = 2.28945 if New_Cntry == "HR"
replace fiftyten_cutoff = 1.903237 if New_Cntry == "CY"
replace fiftyten_cutoff = 1.595273 if New_Cntry == "CZ"
replace fiftyten_cutoff = 1.736852 if New_Cntry == "DK"
replace fiftyten_cutoff = 2.069519 if New_Cntry == "EE"
replace fiftyten_cutoff = 1.74296 if New_Cntry == "FI"
replace fiftyten_cutoff = 1.798831 if New_Cntry == "FR"
replace fiftyten_cutoff = 1.962714 if New_Cntry == "DE"
replace fiftyten_cutoff = 1.953029 if New_Cntry == "HU"
replace fiftyten_cutoff = 1.646047 if New_Cntry == "IS"
replace fiftyten_cutoff = 1.897735 if New_Cntry == "IE"
replace fiftyten_cutoff = 2.294444 if New_Cntry == "IT"
replace fiftyten_cutoff = 2.280547 if New_Cntry == "LV"
replace fiftyten_cutoff = 2.225486  if New_Cntry == "LT"
replace fiftyten_cutoff = 1.908476 if New_Cntry == "LU"
replace fiftyten_cutoff = 1.940541 if New_Cntry == "MT"
replace fiftyten_cutoff = 1.688873 if New_Cntry == "NL"
replace fiftyten_cutoff = 1.708637 if New_Cntry == "NO"
replace fiftyten_cutoff = 2.05002 if New_Cntry == "PL"
replace fiftyten_cutoff = 2.22928 if New_Cntry == "PT"
replace fiftyten_cutoff = 2.761644 if New_Cntry == "RO"
replace fiftyten_cutoff = 3.101282 if New_Cntry == "RS"
replace fiftyten_cutoff = 1.819336 if New_Cntry == "SK"
replace fiftyten_cutoff = 1.901187 if New_Cntry == "SI"
replace fiftyten_cutoff = 2.429316 if New_Cntry == "ES"
replace fiftyten_cutoff = 1.93812 if New_Cntry == "SE"
replace fiftyten_cutoff = 1.878904 if New_Cntry == "CH"
replace fiftyten_cutoff = 1.931597 if New_Cntry == "UK"

gen fiftyten_share = . 
replace fiftyten_share = 2.6875 if New_Cntry == "AT"
replace fiftyten_share = 2.351351 if New_Cntry == "BE"
replace fiftyten_share = 3.545455 if New_Cntry == "BG"
replace fiftyten_share = 3.153846 if New_Cntry == "HR"
replace fiftyten_share = 2.171428  if New_Cntry == "CY"
replace fiftyten_share = 2          if New_Cntry == "CZ"
replace fiftyten_share = 2.806452 if New_Cntry == "DK"
replace fiftyten_share = 3 if New_Cntry == "EE"
replace fiftyten_share = 2.073171 if New_Cntry == "FI"
replace fiftyten_share = 2.314286 if New_Cntry == "FR"
replace fiftyten_share = 2.5625 if New_Cntry == "DE"
replace fiftyten_share = 2.470588 if New_Cntry == "HU"
replace fiftyten_share = 2.121951 if New_Cntry == "IS"
replace fiftyten_share = 2.46875 if New_Cntry == "IE"
replace fiftyten_share = 3.904762 if New_Cntry == "IT"
replace fiftyten_share = 3.26087 if New_Cntry == "LV"
replace fiftyten_share = 2.961539  if New_Cntry == "LT"
replace fiftyten_share = 2.961539 if New_Cntry == "LU"
replace fiftyten_share = 2.27027 if New_Cntry == "MT"
replace fiftyten_share = 2.205128 if New_Cntry == "NL"
replace fiftyten_share = 2.307692 if New_Cntry == "NO"
replace fiftyten_share = 2.645161 if New_Cntry == "PL"
replace fiftyten_share = 3.12 if New_Cntry == "PT"
replace fiftyten_share = 4.210526 if New_Cntry == "RO"
replace fiftyten_share = 5.428571 if New_Cntry == "RS"
replace fiftyten_share = 2.542857 if New_Cntry == "SK"
replace fiftyten_share = 2.342105 if New_Cntry == "SI"
replace fiftyten_share = 4.210526 if New_Cntry == "ES"
replace fiftyten_share = 2.78125 if New_Cntry == "SE"
replace fiftyten_share = 2.305556 if New_Cntry == "CH"
replace fiftyten_share = 2.5 if New_Cntry == "UK"


reg DiffLSrLSpAv ESCindex , vce(robust)
est store LSgapSCindex /// SC index only in 29 countries -- MeetFreinds question in 29 cntries

	cap drop esampl_29cc
	gen esampl_29cc = 0
	replace esampl_29cc = 1 if e(sample)==1		
	
* 90:10	
* standardizing
local vars "ninetyten_share ninetyten_cutoff"
	foreach v of local vars {
	cap drop `v'_std29
	egen `v'_std29 = std(`v') if e(sample)==1 
	local vlab :  variable label `v'
	label variable `v'_std29 "`vlab' (std.)"
}	

reg DiffLSrLSpAv_std29 ESCindex2_std29 GiniEurostat_std29 GdpPcPpsTh_std29 if esampl_29cc==1, vce(robust)
est store LSgapSCindexGiniGdp_std29

reg DiffLSrLSpAv_std29 ESCindex2_std29 ninetyten_share_std29 GdpPcPpsTh_std29 if e(sample)==1 , vce(robust)
est store LSgapSCindex9010sGdp_std29

reg DiffLSrLSpAv_std29 ESCindex2_std29 ninetyten_cutoff_std29 GdpPcPpsTh_std29 if e(sample)==1 , vce(robust)
est store LSgapSCindex9010cGdp_std2


esttab 	LSgapSCindexGiniGdp_std29 LSgapSCindex9010sGdp_std29 LSgapSCindex9010cGdp_std2  using SILC9010C.rtf, replace se


* 50:10
* standardizing
local vars "fiftyten_share fiftyten_cutoff"
	foreach v of local vars {
	cap drop `v'_std29
	egen `v'_std29 = std(`v') if e(sample)==1 
	local vlab :  variable label `v'
	label variable `v'_std29 "`vlab' (std.)"
}	


reg DiffLSrLSpAv_std29 ESCindex2_std29 fiftyten_share_std29 GdpPcPpsTh_std29 if e(sample)==1 , vce(robust)
est store LSgapSCindex5010sGdp_std29

reg DiffLSrLSpAv_std29 ESCindex2_std29 fiftyten_cutoff_std29 GdpPcPpsTh_std29 if e(sample)==1 , vce(robust)
est store LSgapSCindex5010cGdp_std2


esttab 	LSgapSCindexGiniGdp_std29 LSgapSCindex5010sGdp_std29 LSgapSCindex5010cGdp_std2  using SILC5010C.rtf, replace se
