# Supplementary material for: The moderation effect of social capital in the relationship between own income, social comparisons and subjective well-being: Evidence from four international datasets
Source: PLoS One. 2023 Dec 7;18(12):e0288455. doi: 10.1371/journal.pone.0288455 (PMC10703203; doi:10.1371/journal.pone.0288455)
Supplement: S1 File — (ZIP) [file pone.0288455.s002.zip › s1_v03/EU-SILC/Macro region analysis with robustness checks.do]

/// Program: creates Figure 3, column 1 of Table 6: macro analysis at the Regional level + Table A.9 descriptive stats, 50/10r (Tab A11) and 90/10r ratio (Tab A13)

// Loads the "macro" file and merges with "nama_10r_2gdp.dta" for Gross domestic product (GDP) at current market prices

clear all 

cd " "

* Data preparation (do not execute)

* use "macro_small"

/***
*** Region (for ref. gr. construction)
d db040
cap drop Region
clonevar Region = db040
label variable Region "Region"
* db040/Region has no values for country: BE, DE, NL, PT ** RS SI
local country BE DE NL PT RS SI
foreach a of local country {
replace Region = "`a'" if New_Cntry == "`a'" &  New_Cntry !=""
}
** only one region:
* - CH0, CY0, (DK0), IE0, IS, LU0, LV0, MT0, NO0  -  small countries with only one NUTS1
* - and the list above: BE, DE, NL, PT, RS, (SI)  -  confidentiality issues
***
*** 
*** string -> number
cap drop RegionN
encode Region, gen(RegionN)
***

********************* creating SC index
*** creating SC index = FriendsD + TrustOthD
cap drop SCindex
gen SCindex = FriendsD + TrustOthD
label variable SCindex "Social capital index (0-2)"
levelsof SCindex, loc(val)
foreach v of local val{
label define SCindex `v' "Social capital index = `v'", modify
}
label values SCindex SCindex
*********************

********************* creating SC index 2 dummy
*** creating SC index = FriendsD + TrustOthD
cap drop SCindex_1
cap drop SCindex_2
cap drop SCindex_3
tab SCindex, gen(SCindex_)
cap drop SCindex2
clonevar SCindex2 = SCindex_3
label variable SCindex2 "Share of people with SC index =2"
*********************

************************************************************************ GRAPHS FOR LS GAP...
// LS GAP BETWEEN RICH AND POOR vs. SHARE OF PEOPLE WITH HIGH TRUST (dummy) & ALSO TRUST 1-10

cap drop IncQuin
gen IncQuin = .
levelsof RegionN, loc(reg)
foreach c of local reg {
cap drop tmp
xtile tmp = EqIncEur [aw=RB050] if RegionN == `c', nq(5)  // equivalent income
replace IncQuin = tmp if RegionN == `c'
}

cap drop MeanLS
cap drop MeanLSr
cap drop MeanLSp
cap drop ETrustD
cap drop ETrust
cap drop ESCindex
cap drop Gini
gen MeanLS = .
gen MeanLSr = .
gen MeanLSp = .
gen ETrustD = .
gen ETrust = .
gen ESCindex = .
gen ESCindex2 = .
gen Gini = .
levelsof RegionN, loc(reg)
foreach c of local reg {
	
	cap drop tmp
	gen tmp = .
	
	sum LifeSat [aw=RB050] if RegionN == `c' //weighted average of LS !!!
	replace tmp = r(mean)
	replace MeanLS = tmp if RegionN == `c'
	
	cap drop tmp
	gen tmp = .
	
	sum LifeSat [aw=RB050] if RegionN == `c' & IncQuin == 1 //weighted average of LS for poor in a given country, first quintile !!!
	replace tmp = r(mean)
	replace MeanLSp = tmp if RegionN == `c'
	
	cap drop tmp
	gen tmp = .
	
	sum LifeSat [aw=RB050] if RegionN == `c' & IncQuin == 5 //weighted average of LS for rich in a given country, fifth quintile !!!
	replace tmp = r(mean)
	replace MeanLSr = tmp if RegionN == `c'
	
	cap drop tmp
	gen tmp = .
	
	sum TrustOthD [aw=RB050] if RegionN == `c' //weighted average of trust dummy (share of people with high trust) in a given country !!!
	replace tmp = r(mean)
	replace ETrustD = tmp if RegionN == `c'
	
	cap drop tmp
	gen tmp = .
	
	sum TrustOth [aw=RB050] if RegionN == `c' //weighted average of trust 1-10 in a given country !!!
	replace tmp = r(mean)
	replace ETrust = tmp if RegionN == `c'
	
	cap drop tmp
	gen tmp = .
	
	sum SCindex [aw=RB050] if RegionN == `c' //weighted average of trust 1-10 in a given country !!!
	replace tmp = r(mean)
	replace ESCindex = tmp if RegionN == `c'
	
	cap drop tmp
	gen tmp = .

	sum SCindex2 [aw=RB050] if RegionN == `c' //weighted average of trust 1-10 in a given country !!!
	replace tmp = r(mean)
	replace ESCindex2 = tmp if RegionN == `c'
	
	cap drop tmp
	gen tmp = .
	
	fastgini EqIncEur [w=RB050] if RegionN == `c' //weighted gini in a given country !!!
	replace tmp = r(gini)
	replace Gini = tmp if RegionN == `c'
}

cap drop StdDevLS
gen StdDevLS = .
foreach c of local reg {
	
	cap drop tmp
	gen tmp = .
	
	sum LifeSat [aw=RB050] if RegionN == `c' //weighted stand.dev. of LS in a given country !!!
	replace tmp = r(sd)
	replace StdDevLS = tmp if RegionN == `c'
}
*


****** !!!
cap drop tag
egen tag = tag(RegionN)
keep if tag
******


**
cap drop DiffLSrLSp // difference of LS between rich and poor
gen DiffLSrLSp = MeanLSr - MeanLSp
*
cap drop DiffLSrLSpAv
gen DiffLSrLSpAv = (MeanLSr - MeanLSp) / MeanLS // difference of LS between rich and poor divided by the level of LS in a given country
**

**
label variable DiffLSrLSp "LS gap between 1st and 5th income quintile"
label variable DiffLSrLSpAv "LS gap between 1st and 5th income quintile / average LS"
*
label variable StdDevLS "LS standard deviation"
*
label variable ETrustD "Share of people with high trust in others (6-10)"
label variable ETrust "Average trust in others (1-10)"
label variable ESCindex "Average social capital index (0-2)"
label variable ESCindex2 "Share of people with SC index =2"
**
label variable Gini "Gini index"
**


*Gross domestic product (GDP) at current market prices by NUTS 2 regions [nama_10r_2gdp]
*http://appsso.eurostat.ec.europa.eu/nui/show.do?dataset=nama_10r_2gdp&lang=en
*Last update: 26-02-2016
cap drop GdpRegPcPpsTh
cap drop _merge
merge m:m Region using "nama_10r_2gdp.dta"
label variable GdpRegPcPpsTh "GDP per capita" // Current prices, PPS (in thousands)


reg DiffLSrLSp ESCindex Gini GdpRegPcPpsTh

	cap drop esampl_reg99
	gen esampl_reg99 = 0
	replace esampl_reg99 = 1 if e(sample)==1


local vars "DiffLSrLSpAv ESCindex2 Gini GdpRegPcPpsTh"
foreach v of local vars {
	cap drop `v'_std99
	egen `v'_std99 = std(`v') if esampl_reg99==1 
	local vlab :  variable label `v'
	label variable `v'_std99 "`vlab' (std.)"
}

cap drop esampl_reg99
gen esampl_reg99 = 0
replace esampl_reg99 = 1 if e(sample)==1


save "macro_small_region"
*/


* Replication

use "macro_small_region", clear

********************************************************************************
* Figure 3 - Life staisfaction gab petween rich and poor people is smaller in REGIONS with a rich social life (99 European regions)
********************************************************************************
	
reg DiffLSrLSpAv ESCindex2 if esampl_reg99 ==1
local r2: display %5.4f e(r2)
local eq `"`e(depvar)' ="'
local eq "`eq' `: di  %7.2f _b[_cons]'"
local eq `"`eq' `=cond(_b[ESCindex2]>0, "+", "-")'"'
local eq `"`eq' `:di %6.2f abs(_b[ESCindex2])' ESCindex2"'
local eq `"`eq' + {&epsilon}"'

twoway (lfitci DiffLSrLSp ESCindex2) (scatter DiffLSrLSp ESCindex2) if esampl_reg99 ==1 , /// 
		ytitle("LS gap between rich and poor") xtitle("Share of people with SC index =2") ///
		legend(off) scheme(s1color) note("`eq'" R-squared=`r2') 

graph export figure3b.png, replace		
graph export figure3b.tif, as(tif) replace	
graph export figure3b.eps, as(eps) replace			
		
********************************************************************************	
* Table A.9 describptive stats, macro variables REGIONAL LEVEL 
********************************************************************************

estpost summarize DiffLSrLSpAv ESCindex2 Gini GdpRegPcPpsTh  if esampl_reg99 == 1
esttab using TabA9.tex, cells("count mean sd min max") nomtitle nonumber noobs label replace


********************************************************************************
* Column 1 OF TABLE 4 (REGIONAL LEVEL)	
********************************************************************************

reg DiffLSrLSpAv_std99 ESCindex2_std99 Gini_std99 GdpRegPcPpsTh_std99 if esampl_reg99 ==1, vce(robust)
est store All_std99	

esttab All_std99 using Tab7col1.rtf, replace se
			
********************************************************************************
* Robusteness checks using 90:10 ratio and 50:10 ratio: Tab A11, Tab A13
********************************************************************************
*** data taken from Eurostat for year 2013 
*** Distribution of income by quantiles - EU-SILC: var ilc_di01
*** Last update: 21-09-2021
*** Extracted on 29-09-2021	


**** other measures of intequality 
*** 90:10 and 50:10 calculated separately with data from Eurostat and reported below 

gen ninetyten_cutoff = . 
replace ninetyten_cutoff = 3.34655 if New_Cntry == "AT"
replace ninetyten_cutoff = 3.198882 if New_Cntry == "BE"
replace ninetyten_cutoff = 5.158382 if New_Cntry == "BG"
replace ninetyten_cutoff = 4.595582 if New_Cntry == "HR"
replace ninetyten_cutoff = 4.595582  if New_Cntry == "CY"
replace ninetyten_cutoff = 2.782708 if New_Cntry == "CZ"
replace ninetyten_cutoff = 2.897475 if New_Cntry == "DK"
replace ninetyten_cutoff = 4.430639 if New_Cntry == "EE"
replace ninetyten_cutoff = 2.981351 if New_Cntry == "FI"
replace ninetyten_cutoff = 3.376462 if New_Cntry == "FR"
replace ninetyten_cutoff = 3.664528 if New_Cntry == "DE"
replace ninetyten_cutoff = 3.56892 if New_Cntry == "HU"
replace ninetyten_cutoff = 2.592579 if New_Cntry == "IS"
replace ninetyten_cutoff = 3.805505 if New_Cntry == "IE"
replace ninetyten_cutoff = 4.406008 if New_Cntry == "IT"
replace ninetyten_cutoff = 5.173998 if New_Cntry == "LV"
replace ninetyten_cutoff = 4.711511  if New_Cntry == "LT"
replace ninetyten_cutoff = 3.612872 if New_Cntry == "LU"
replace ninetyten_cutoff = 3.523203 if New_Cntry == "MT"
replace ninetyten_cutoff = 2.925116 if New_Cntry == "NL"
replace ninetyten_cutoff = 2.697806 if New_Cntry == "NO"
replace ninetyten_cutoff = 3.992854 if New_Cntry == "PL"
replace ninetyten_cutoff = 4.781625 if New_Cntry == "PT"
replace ninetyten_cutoff = 5.80548 if New_Cntry == "RO"
replace ninetyten_cutoff = 6.908974 if New_Cntry == "RS"
replace ninetyten_cutoff = 3.040508 if New_Cntry == "SK"
replace ninetyten_cutoff = 3.143568 if New_Cntry == "SI"
replace ninetyten_cutoff = 5.004491 if New_Cntry == "ES"
replace ninetyten_cutoff = 3.217687 if New_Cntry == "SE"
replace ninetyten_cutoff = 3.395072 if New_Cntry == "CH"
replace ninetyten_cutoff = 3.803575 if New_Cntry == "UK"


gen ninetyten_share = . 
replace ninetyten_share = 4.4375 if New_Cntry == "AT"
replace ninetyten_share = 3.837838 if New_Cntry == "BE"
replace ninetyten_share = 6.909091 if New_Cntry == "BG"
replace ninetyten_share = 5.961539 if New_Cntry == "HR"
replace ninetyten_share = 4.171429  if New_Cntry == "CY"
replace ninetyten_share = 3.285714 if New_Cntry == "CZ"
replace ninetyten_share = 4.451613 if New_Cntry == "DK"
replace ninetyten_share = 6.076923 if New_Cntry == "EE"
replace ninetyten_share = 3.390244 if New_Cntry == "FI"
replace ninetyten_share = 3.971428 if New_Cntry == "FR"
replace ninetyten_share = 4.5 if New_Cntry == "DE"
replace ninetyten_share = 4.235294 if New_Cntry == "HU"
replace ninetyten_share = 3.093023 if New_Cntry == "IS"
replace ninetyten_share = 4.6875 if New_Cntry == "IE"
replace ninetyten_share = 7.047619 if New_Cntry == "IT"
replace ninetyten_share = 7.476191 if New_Cntry == "LV"
replace ninetyten_share = 6.869565  if New_Cntry == "LT"
replace ninetyten_share = 4.424242 if New_Cntry == "LU"
replace ninetyten_share = 3.918919 if New_Cntry == "MT"
replace ninetyten_share = 3.589744 if New_Cntry == "NL"
replace ninetyten_share = 3.48718 if New_Cntry == "NO"
replace ninetyten_share = 4.806452 if New_Cntry == "PL"
replace ninetyten_share = 6.08 if New_Cntry == "PT"
replace ninetyten_share = 8.526317 if New_Cntry == "RO"
replace ninetyten_share = 11.42857 if New_Cntry == "RS"
replace ninetyten_share = 4.057143 if New_Cntry == "SK"
replace ninetyten_share = 3.710526 if New_Cntry == "SI"
replace ninetyten_share = 8.263158 if New_Cntry == "ES"
replace ninetyten_share = 4.4375 if New_Cntry == "SE"
replace ninetyten_share = 3.916667 if New_Cntry == "CH"
replace ninetyten_share = 4.6875 if New_Cntry == "UK"
		
********************************************************************************
gen fiftyten_cutoff = . 
replace fiftyten_cutoff = 1.894353 if New_Cntry == "AT"
replace fiftyten_cutoff = 1.905704 if New_Cntry == "BE"
replace fiftyten_cutoff = 2.463353 if New_Cntry == "BG"
replace fiftyten_cutoff = 2.28945 if New_Cntry == "HR"
replace fiftyten_cutoff = 1.903237 if New_Cntry == "CY"
replace fiftyten_cutoff = 1.595273 if New_Cntry == "CZ"
replace fiftyten_cutoff = 1.736852 if New_Cntry == "DK"
replace fiftyten_cutoff = 2.069519 if New_Cntry == "EE"
replace fiftyten_cutoff = 1.74296 if New_Cntry == "FI"
replace fiftyten_cutoff = 1.798831 if New_Cntry == "FR"
replace fiftyten_cutoff = 1.962714 if New_Cntry == "DE"
replace fiftyten_cutoff = 1.953029 if New_Cntry == "HU"
replace fiftyten_cutoff = 1.646047 if New_Cntry == "IS"
replace fiftyten_cutoff = 1.897735 if New_Cntry == "IE"
replace fiftyten_cutoff = 2.294444 if New_Cntry == "IT"
replace fiftyten_cutoff = 2.280547 if New_Cntry == "LV"
replace fiftyten_cutoff = 2.225486  if New_Cntry == "LT"
replace fiftyten_cutoff = 1.908476 if New_Cntry == "LU"
replace fiftyten_cutoff = 1.940541 if New_Cntry == "MT"
replace fiftyten_cutoff = 1.688873 if New_Cntry == "NL"
replace fiftyten_cutoff = 1.708637 if New_Cntry == "NO"
replace fiftyten_cutoff = 2.05002 if New_Cntry == "PL"
replace fiftyten_cutoff = 2.22928 if New_Cntry == "PT"
replace fiftyten_cutoff = 2.761644 if New_Cntry == "RO"
replace fiftyten_cutoff = 3.101282 if New_Cntry == "RS"
replace fiftyten_cutoff = 1.819336 if New_Cntry == "SK"
replace fiftyten_cutoff = 1.901187 if New_Cntry == "SI"
replace fiftyten_cutoff = 2.429316 if New_Cntry == "ES"
replace fiftyten_cutoff = 1.93812 if New_Cntry == "SE"
replace fiftyten_cutoff = 1.878904 if New_Cntry == "CH"
replace fiftyten_cutoff = 1.931597 if New_Cntry == "UK"

gen fiftyten_share = . 
replace fiftyten_share = 2.6875 if New_Cntry == "AT"
replace fiftyten_share = 2.351351 if New_Cntry == "BE"
replace fiftyten_share = 3.545455 if New_Cntry == "BG"
replace fiftyten_share = 3.153846 if New_Cntry == "HR"
replace fiftyten_share = 2.171428  if New_Cntry == "CY"
replace fiftyten_share = 2          if New_Cntry == "CZ"
replace fiftyten_share = 2.806452 if New_Cntry == "DK"
replace fiftyten_share = 3 if New_Cntry == "EE"
replace fiftyten_share = 2.073171 if New_Cntry == "FI"
replace fiftyten_share = 2.314286 if New_Cntry == "FR"
replace fiftyten_share = 2.5625 if New_Cntry == "DE"
replace fiftyten_share = 2.470588 if New_Cntry == "HU"
replace fiftyten_share = 2.121951 if New_Cntry == "IS"
replace fiftyten_share = 2.46875 if New_Cntry == "IE"
replace fiftyten_share = 3.904762 if New_Cntry == "IT"
replace fiftyten_share = 3.26087 if New_Cntry == "LV"
replace fiftyten_share = 2.961539  if New_Cntry == "LT"
replace fiftyten_share = 2.961539 if New_Cntry == "LU"
replace fiftyten_share = 2.27027 if New_Cntry == "MT"
replace fiftyten_share = 2.205128 if New_Cntry == "NL"
replace fiftyten_share = 2.307692 if New_Cntry == "NO"
replace fiftyten_share = 2.645161 if New_Cntry == "PL"
replace fiftyten_share = 3.12 if New_Cntry == "PT"
replace fiftyten_share = 4.210526 if New_Cntry == "RO"
replace fiftyten_share = 5.428571 if New_Cntry == "RS"
replace fiftyten_share = 2.542857 if New_Cntry == "SK"
replace fiftyten_share = 2.342105 if New_Cntry == "SI"
replace fiftyten_share = 4.210526 if New_Cntry == "ES"
replace fiftyten_share = 2.78125 if New_Cntry == "SE"
replace fiftyten_share = 2.305556 if New_Cntry == "CH"
replace fiftyten_share = 2.5 if New_Cntry == "UK"

reg DiffLSrLSpAv ESCindex Gini GdpRegPcPpsTh

	cap drop esampl_reg99
	gen esampl_reg99 = 0
	replace esampl_reg99 = 1 if e(sample)==1


local vars "ninetyten_share ninetyten_cutoff fiftyten_share fiftyten_cutoff"
foreach v of local vars {
	cap drop `v'_std99
	egen `v'_std99 = std(`v') if esampl_reg99==1 
	local vlab :  variable label `v'
	label variable `v'_std99 "`vlab' (std.)"
}

reg DiffLSrLSpAv_std99 ESCindex2_std99 Gini_std99 GdpRegPcPpsTh_std99 if esampl_reg99 ==1, vce(robust)
est store All_std99	

* 90:10	
reg DiffLSrLSpAv_std99 ESCindex2_std99 ninetyten_share_std99  GdpRegPcPpsTh_std99 if esampl_reg99 ==1, vce(robust)
est store LSgapSCindex9010sGdp_std99

reg DiffLSrLSpAv_std99 ESCindex2_std99 ninetyten_cutoff_std99 GdpRegPcPpsTh_std99 if esampl_reg99 ==1, vce(robust)
est store LSgapSCindex9010cGdp_std99


* 50:10
reg DiffLSrLSpAv_std99 ESCindex2_std99 fiftyten_share_std99  GdpRegPcPpsTh_std99 if esampl_reg99 ==1, vce(robust)
est store LSgapSCindex5010sGdp_std99

reg DiffLSrLSpAv_std99 ESCindex2_std99 fiftyten_cutoff_std99 GdpRegPcPpsTh_std99 if esampl_reg99 ==1, vce(robust)
est store LSgapSCindex5010cGdp_std99
