# Supplementary material for: The moderation effect of social capital in the relationship between own income, social comparisons and subjective well-being: Evidence from four international datasets
Source: PLoS One. 2023 Dec 7;18(12):e0288455. doi: 10.1371/journal.pone.0288455 (PMC10703203; doi:10.1371/journal.pone.0288455)
Supplement: S1 File — (ZIP) [file pone.0288455.s002.zip › s1_v03/EU-SILC/Micro analysis.do]

/// Microdata Eu-Silc 
/// uses: "micro_small" dataset and provides results to tables: Col 1, 2, 3 of Table A2 + Tables A3, A4, A6.

/// 10/01/2023

clear all 
	
cd "/Volumes/Giulia/A social cure for social comparison/S1_v03/EU-SILC /EUSILC_new"
	

use "micro_small"
	

********************************************************************************	
* TABLE A2: col 1, 2, 3  (also Table A3 in appendix, which shows control variables)
********************************************************************************

reg LifeSat FeDep EqIncEurPppL RefEqIncSexAgeRegL i.SCindex ///
Female disability i.AgeG i.MarSt4lev  i.EduLevel3gr i.EconSt5lev HouseOwnD i.Cntry
*
	cap drop esampl_lsd
	gen esampl_lsd = 0
	replace esampl_lsd = 1 if e(sample)==1
**
reg LifeSat EqIncEurPppL RefEqIncSexAgeRegL i.SCindex ///
Female i.AgeG i.MarSt4lev disability i.EduLevel3gr i.EconSt5lev HouseOwnD i.Cntry if esampl_lsd ==1 , vce(robust)
vif
*
*
reg LifeSat i.SCindex##c.EqIncEurPppL i.SCindex##c.RefEqIncSexAgeRegL  ///
Female i.AgeG i.MarSt4lev disability i.EduLevel3gr i.EconSt5lev HouseOwnD i.Cntry if esampl_lsd ==1 , vce(robust)
est store mr4
	
*
reg FeDep i.SCindex EqIncEurPppL RefEqIncSexAgeRegL  ///
Female i.AgeG i.MarSt4lev disability i.EduLevel3gr i.EconSt5lev HouseOwnD i.Cntry if esampl_lsd ==1 , vce(robust)
vif

reg FeDep i.SCindex##c.EqIncEurPppL i.SCindex##c.RefEqIncSexAgeRegL  ///
Female i.AgeG i.MarSt4lev disability i.EduLevel3gr i.EconSt5lev HouseOwnD i.Cntry if esampl_lsd ==1 , vce(robust)
est store mr4d	
	

reg JobSat i.SCindex##c.EqIncEurPppL i.SCindex##c.RefEqIncSexAgeRegL  ///
Female i.AgeG i.MarSt4lev disability i.EduLevel3gr i.EconSt5lev HouseOwnD i.Cntry if EconSt5lev==1 , vce(robust)
est store mr4js
	cap drop esampl_work
	gen esampl_work = 0
	replace esampl_work = 1 if e(sample)==1	

	
estpost summarize JobSat  if esampl_work ==1	


esttab mr4 mr4d mr4js /// 
	   using tabA3.tex, replace ///
se s(N r2_a, labels("Number of observations" "Adjusted \$R^{2}$\ ")) ///
label compress nobaselevels noomitted  ///
interaction(" * ") nonotes  mtitles("Life Sat." "Life Sat." "Life Sat." "Depressed" "Job Sat.") star(* 0.10 ** 0.05 *** 0.01)   


*** Tab A4 
pwcorr FriendsD TrustOthD SCindex RefEqIncSexAgeRegL EqIncEurPppL, sig


********************************************************************************
* TABELLA A5
********************************************************************************

cap drop SC
clonevar SC = FriendsD
label variable SC "SC"
label define SC 0 "No" 1 "SC", modify
label values SC SC

** LIFE SAT
reg LifeSat SC EqIncEurPppL RefEqIncSexAgeRegL ///
	Female i.AgeG i.MarSt4lev disability i.EduLevel3gr i.EconSt5lev HouseOwnD i.Cntry if esampl_lsd ==1, vce(robust)
vif 

reg LifeSat SC##c.EqIncEurPppL SC##c.RefEqIncSexAgeRegL ///
	Female i.AgeG i.MarSt4lev disability i.EduLevel3gr i.EconSt5lev HouseOwnD i.Cntry if esampl_lsd ==1, vce(robust)
est store FriendsDls

** DEP
reg FeDep SC EqIncEurPppL RefEqIncSexAgeRegL ///
	Female i.AgeG i.MarSt4lev disability i.EduLevel3gr i.EconSt5lev HouseOwnD i.Cntry if esampl_lsd ==1, vce(robust)
vif
	
reg FeDep SC##c.EqIncEurPppL SC##c.RefEqIncSexAgeRegL ///
	Female i.AgeG i.MarSt4lev disability i.EduLevel3gr i.EconSt5lev HouseOwnD i.Cntry if esampl_lsd ==1, vce(robust)
est store FriendsDd

** JOB SAT
reg JobSat SC EqIncEurPppL RefEqIncSexAgeRegL ///
	Female i.AgeG i.MarSt4lev disability  i.EduLevel3gr i.EconSt5lev HouseOwnD i.Cntry if esampl_work ==1, vce(robust)
vif	
	
reg JobSat SC##c.EqIncEurPppL SC##c.RefEqIncSexAgeRegL ///
	Female i.AgeG i.MarSt4lev disability  i.EduLevel3gr i.EconSt5lev HouseOwnD i.Cntry if esampl_work ==1, vce(robust)
est store FriendsDjs


**
cap drop SC
clonevar SC = TrustOthD
label variable SC "SC"
label define SC 0 "No" 1 "SC", modify
label values SC SC


** LIFE SAT
reg LifeSat SC EqIncEurPppL RefEqIncSexAgeRegL ///
	Female i.AgeG i.MarSt4lev disability i.EduLevel3gr i.EconSt5lev HouseOwnD i.Cntry if esampl_lsd ==1, vce(robust)
vif	

reg LifeSat SC##c.EqIncEurPppL SC##c.RefEqIncSexAgeRegL ///
	Female i.AgeG i.MarSt4lev disability i.EduLevel3gr i.EconSt5lev HouseOwnD i.Cntry if esampl_lsd ==1, vce(robust)
est store TrustOthDls


** DEP 

reg FeDep SC EqIncEurPppL RefEqIncSexAgeRegL ///
	Female i.AgeG i.MarSt4lev disability i.EduLevel3gr i.EconSt5lev HouseOwnD i.Cntry if esampl_lsd ==1, vce(robust)
vif	

reg FeDep SC##c.EqIncEurPppL SC##c.RefEqIncSexAgeRegL ///
	Female i.AgeG i.MarSt4lev disability i.EduLevel3gr i.EconSt5lev HouseOwnD i.Cntry if esampl_lsd ==1, vce(robust)
est store TrustOthDd

reg JobSat SC##c.EqIncEurPppL SC##c.RefEqIncSexAgeRegL ///
	Female i.AgeG i.MarSt4lev disability i.EduLevel3gr i.EconSt5lev HouseOwnD i.Cntry if esampl_work ==1, vce(robust)
est store TrustOthDjs
**
*
***
esttab FriendsDls TrustOthDls FriendsDd   TrustOthDd FriendsDjs  TrustOthDjs ///
	   using TabA5.tex, replace ///
se ar2 label compress nobaselevels noomitted noomitted ///
interaction(" * ") ///
nonotes mtitles( "SC = Getting together with friends" "SC = Trust in others" "SC = Getting together with friends" "SC = Trust in others" "SC = Getting together with friends" "SC = Trust in others") ///
addnotes("Dependent variable: Life satisfaction.") ///
star(* 0.10 ** 0.05 *** 0.01) 
*** ***


********************************************************************************	
* tabella A6
********************************************************************************
	
label variable FeDep "Depressed (1-5)"
estpost summarize LifeSat FeDep EqIncEurPpp EqIncEurPppL RefEqIncSexAgeReg RefEqIncSexAgeRegL FriendsD TrustOthD SCindex SCindex_* ///
	  Female AgeG_* MarSt4lev_* disability EduLevel3gr_* EconSt5lev_1 EconSt5lev_2 EconSt5lev_3 EconSt5lev_4 EconSt5lev_5 HouseOwnD Cntry_* if esampl_lsd ==1
esttab using TabA6.tex, cells("count mean sd min max") nomtitle nonumber noobs label replace

* line 2 of table A6
********** sample of workers

label variable JobSat "Job satisfaction (0-10)"
estpost summarize JobSat if esampl_work ==1
esttab using TabA6line2.tex, cells("count mean sd min max") nomtitle nonumber noobs label replace


** Robustenss check 
* PCA on Social Capital 
pca TrustOthD FriendsD, pcf
alpha TrustOthD FriendsD, gen(soccappca)
reg LifeSat c.soccappca##c.EqIncEurPppL c.soccappca##c.RefEqIncSexAgeRegL  ///
Female i.AgeG i.MarSt4lev disability i.EduLevel3gr i.EconSt5lev HouseOwnD i.Cntry if esampl_lsd ==1 , vce(robust)
est store mr4ls_pca

reg FeDep c.soccappca##c.EqIncEurPppL c.soccappca##c.RefEqIncSexAgeRegL  ///
Female i.AgeG i.MarSt4lev disability i.EduLevel3gr i.EconSt5lev HouseOwnD i.Cntry if esampl_lsd ==1 , vce(robust)
est store mr4ds_pca

reg JobSat c.soccappca##c.EqIncEurPppL c.soccappca##c.RefEqIncSexAgeRegL  ///
Female i.AgeG i.MarSt4lev disability i.EduLevel3gr i.EconSt5lev HouseOwnD i.Cntry if EconSt5lev==1 , vce(robust)
est store mr4js_pca

********************************************************************************
* Relating Micro to Macro 
* Quitntiles
xtile IncomeQuint = EqIncEurPppL, nq(5)
egen avgtopquint = mean(EqIncEurPppL) if IncomeQuint == 5   
egen avgbottomquit = mean(EqIncEurPppL) if IncomeQuint == 1 
egen avgtoprefquint = mean(RefEqIncSexAgeRegL) if IncomeQuint == 5 
egen avgbottomrefquint = mean(RefEqIncSexAgeRegL) if IncomeQuint == 1 

egen avglifesat = mean(LifeSat)
* di (- 1.897334 + 1.1104077) + (- .71629128 + .49787999)/avglifesat =  -.14574775   

** MACRO results, unstandardized regression 
* reg DiffLSrLSpAv ESCindex2 GiniEurostat GdpPcPpsTh if esampl_29cc==1, vce(robust)
* difference between max and min of SC share in sample: (.7739409-.1987608) = .5751801
* di 5751801*-.3548625 = -.20410985, where -.3548625 is the coefficient on SC=2 in the above regression
