# Supplementary material for: The moderation effect of social capital in the relationship between own income, social comparisons and subjective well-being: Evidence from four international datasets
Source: PLoS One. 2023 Dec 7;18(12):e0288455. doi: 10.1371/journal.pone.0288455 (PMC10703203; doi:10.1371/journal.pone.0288455)
Supplement: S1 File — (ZIP) [file pone.0288455.s002.zip › s1_v03/EU-SILC/Data preparation.do]

//project:	Social Comparison and Social Capital (EUSILC)

//date:		20-07-2021

// Program: prepars data from original EU-SILC files to two datasets used to perform analysis
//			- intermediate dataset 1: "micro"
//          - intermediate dataset 2: "macro"

/// Line 93: creates the dataset "01-SocCompSocCapEUSILC-V00.dta" - merged file of all four EU-SILC original files as they are. 
 
/// The program creates two datasets that need to be used to perform the micro analysis and the macro (regional and country level) analysis: data file "macro_small" at line 734 and data file "micro_small" at the end of the program. 

/// To perform the micro analysis use file "micro_small" and the do file "micro analysis"
/// To perform the macro analysis use file "macro_small" and the do files "macro country analysis with robustness checks" and "macro region analysiswith robustness checks". 

// The starting file "macro_small.dta" should not be overwritten as it is the same for both. 

clear all 

cd " "

*** *** *** INFO:

	//file 						//hh.id variable:	//ind.id variable: 
*** "UDB_c13D": hhd.register	DB030				---	
*** "UDB_c13H": hhd.data		HB030				---
*** "UDB_c13R": ind.register	RX030				RB030
*** "UDB_c13P": ind.data		PB030				PX030


*** *** *** CREATING MERGING VARIABLES:

*** loading "UDB_c13D": hhd.register -> "01-SocCompSocCapEUSILC-V00_hhd_reg"
use "UDB_c13D_ver 2013-1 from 01-03-15.dta", clear
clonevar New_Syear = db010
clonevar New_Cntry = db020
clonevar New_HhdId = db030
save "01-SocCompSocCapEUSILC-V00_hhd_reg.dta", replace

*** loading "UDB_c13H": hhd.data -> "01-SocCompSocCapEUSILC-V00_hhd_dat"
use "UDB_c13H_ver 2013-1 from 01-03-15.dta", clear
clonevar New_Syear = hb010
clonevar New_Cntry = hb020
clonevar New_HhdId = hb030
save "01-SocCompSocCapEUSILC-V00_hhd_dat.dta", replace

*** loading "UDB_c13R": ind.register -> "01-SocCompSocCapEUSILC-V00_ind_reg"
use "UDB_c13R_ver 2013-1 from 01-03-15.dta", clear
clonevar New_Syear = RB010
clonevar New_Cntry = RB020
clonevar New_IndId = RB030
clonevar New_HhdId = RX030
save "01-SocCompSocCapEUSILC-V00_ind_reg.dta", replace

*** loading "UDB_c13P": ind.data -> "01-SocCompSocCapEUSILC-V00_ind_dat"
use "UDB_c13P_ver 2013-1 from 01-03-15.dta", clear
clonevar New_Syear = pb010
clonevar New_Cntry = pb020
clonevar New_IndId = pb030
clonevar New_HhdId = px030
save "01-SocCompSocCapEUSILC-V00_ind_dat.dta", replace


*** *** *** MERGING

//1. _hhd_reg + _hhd_dat
use "01-SocCompSocCapEUSILC-V00_hhd_reg.dta", clear
cap drop _merge
merge 1:1 New_Syear New_Cntry New_HhdId using "01-SocCompSocCapEUSILC-V00_hhd_dat.dta"
drop if _merge != 3
cap drop _merge
save "01-SocCompSocCapEUSILC-V00_hhd.dta", replace


//2. _ind_reg + _ind_dat
use "01-SocCompSocCapEUSILC-V00_ind_reg.dta", clear
cap drop _merge
merge 1:1 New_Syear New_Cntry New_IndId using "01-SocCompSocCapEUSILC-V00_ind_dat.dta"
drop if _merge != 3
cap drop _merge
save "01-SocCompSocCapEUSILC-V00_ind.dta", replace


//3. _ind + _hhd
use "01-SocCompSocCapEUSILC-V00_ind.dta", clear
cap drop _merge
merge m:1 New_Syear New_Cntry New_HhdId using "01-SocCompSocCapEUSILC-V00_hhd.dta"
drop if _merge != 3
cap drop _merge
save "01-SocCompSocCapEUSILC-V00.dta", replace


*** *** *** 


*** *** *** Creating country variable with numeric value (country code) with label containing country name
d New_Cntry
cap drop Cntry
gen Cntry = .
label variable Cntry "Country code"
levelsof New_Cntry, loc(country)
local wds: word count `country'
forvalues i = 1/`wds' {
	local wd: word `i' of `country'
	recode Cntry . = `i' if New_Cntry == "`wd'"
	label define Cntry `i' "`wd'", modify
	label values Cntry Cntry
}
*

*** dummy for Eastern countries
cap drop EastD
gen EastD = 0
recode EastD (0=1) if New_Cntry == "BG" | New_Cntry == "CZ" | New_Cntry == "EE" | New_Cntry == "HR" | New_Cntry == "HU" | New_Cntry == "LT" ///
					| New_Cntry == "LV" | New_Cntry == "PL" | New_Cntry == "RO" | New_Cntry == "SI" | New_Cntry == "SK"
label variable EastD "Eastern country"
*


*** PPP:
// Purchasing power parities (PPPs), price level indices and real expenditures for ESA2010 aggregates [prc_ppp_ind]	
// Last update	29.07.15
// Extracted on	06.09.15
// Source of data	Eurostat
// INDIC_NA	Price level indices (EU28=100)
// AGGREG95	Actual individual consumption
cap drop Ppp
gen Ppp = .
label variable Ppp "Purchasing power parities"
replace Ppp = 112.4	if New_Cntry == "AT"
replace Ppp = 114.4	if New_Cntry == "BE"
replace Ppp = 43.9	if New_Cntry == "BG"
replace Ppp = 161.1	if New_Cntry == "CH"
replace Ppp = 91.3	if New_Cntry == "CY"
replace Ppp = 65	if New_Cntry == "CZ"
replace Ppp = 142.4	if New_Cntry == "DK"
replace Ppp = 72.2	if New_Cntry == "EE"
replace Ppp = 85.8	if New_Cntry == "EL"
replace Ppp = 92.5	if New_Cntry == "ES"
replace Ppp = 124.1	if New_Cntry == "FI"
replace Ppp = 110.9	if New_Cntry == "FR"
replace Ppp = 63.3	if New_Cntry == "HR"
replace Ppp = 54.7	if New_Cntry == "HU"
replace Ppp = 102.8	if New_Cntry == "IT"
replace Ppp = 58.4	if New_Cntry == "LT"
replace Ppp = 136.6	if New_Cntry == "LU"
replace Ppp = 65.8	if New_Cntry == "LV"
replace Ppp = 80.3	if New_Cntry == "MT"
replace Ppp = 113.9	if New_Cntry == "NL"
replace Ppp = 167.3	if New_Cntry == "NO"
replace Ppp = 52.5	if New_Cntry == "PL"
replace Ppp = 78.8	if New_Cntry == "PT"
replace Ppp = 48.4	if New_Cntry == "RO"
replace Ppp = 139.3	if New_Cntry == "SE"
replace Ppp = 82.1	if New_Cntry == "SI"
replace Ppp = 64.8	if New_Cntry == "SK"
replace Ppp = 113.7	if New_Cntry == "UK"
replace Ppp = 102.4	if New_Cntry == "DE"
replace Ppp = 112.2	if New_Cntry == "IE"
replace Ppp = 122.9	if New_Cntry == "IS"
*


*** *** *** *** *** *** *** *** *** INCOME VARIABLES:

*** *** *** TOTAL HH INCOME
***
*** HY020: Total disposable household income (national currency) // ANNUAL INCOME
d hy020
cap drop HhInc
generate HhInc = hy020/12 // annual -> monthly 
replace HhInc = . if HhInc < 0
label variable HhInc "tot dis hh inc"
*** National currency -> Eur (variable with exchange rates: PX010)
d px010
cap drop ExRate
clonevar ExRate = px010
cap drop HhIncEur
gen HhIncEur = HhInc/ExRate
label variable HhIncEur "tot dis hh inc eur"
*** Eur -> Eur PPP (EU28=100) (variable with price level indicies: Ppp)
d Ppp
cap drop HhIncEurPpp
gen HhIncEurPpp = HhIncEur/(Ppp/100)
label variable HhIncEurPpp "tot dis hh inc eur ppp"
cap drop HhIncEurPppL
gen HhIncEurPppL = log(HhIncEurPpp+1)
label variable HhIncEurPppL "log of tot dis hh inc eur ppp"
***
*** *** ***

*** *** *** EQUIVALIZED INCOME
***
*** HX090: Equivalised disposable income (national currency) // ANNUAL INCOME
d hx090
cap drop EqInc
generate EqInc = hx090/12 // annual -> monthly !!!
replace EqInc = . if EqInc < 0
label variable EqInc "eq dis inc"
*** National currency -> Eur (variable with exchange rates: PX010)
d px010
cap drop ExRate
clonevar ExRate = px010
cap drop EqIncEur
gen EqIncEur = EqInc/ExRate
label variable EqIncEur "eq dis inc eur"
*** Eur -> Eur PPP (EU28=100) (variable with price level indicies: Ppp)
d Ppp
cap drop EqIncEurPpp
gen EqIncEurPpp = EqIncEur/(Ppp/100) 					// = monthly equivalised disposable income -> main income variable
label variable EqIncEurPpp "eq dis inc eur ppp"
cap drop EqIncEurPppL
gen EqIncEurPppL = log(EqIncEurPpp+1)
label variable EqIncEurPppL "log of eq dis inc eur ppp" // = log of monthly equivalised disposable income -> main income variable
***
*** *** ***


***
*** variables to create reference groups: year (all 2013), country, sex, age group -> 2*5 = 10 reference groups per country
d RB090 // Sex
cap drop Sex
clonevar Sex = RB090
d RX010 // Age at the date of the interview
//ATTENTION: value "80" means "80 or over" !!! -> can't use Age AgeSq, will use Age groups
*		  79 |      3,752        0.82       94.69
* 80 or over |     24,192        5.30      100.00
*         81 |         12        0.00      100.00
cap drop Age
clonevar Age = RX010
sum Age
local agemin = r(min)
local agemax = r(max)
cap drop AgeG
recode Age (`agemin'/25 = 1 "Under 26") (26/35 = 2 "26-35") (36/45 = 3 "36-45") ///
		   (46/55 = 4 "46-55") (56/`agemax' = 5 "Above 55"), gen(AgeG)
label variable AgeG "Age Group"
***
*** creating reference groups (country, sex, age)
cap drop RefGrSexAge
egen RefGrSexAge = group(Cntry Sex AgeG) if !missing(Cntry, Sex, AgeG)
label variable RefGrSexAge "Ref Gr Sex Age"
***

*** *** *** REFERENCE INCOME... (using EQUIVALIZED income!)
*** reference income = logarithm [ average monthly equivalised disposable income in the reference group ]
*	reference income = logarithm [ average EqIncEurPpp in the reference group ]
cap drop RefEqIncSexAge
bys RefGrSexAge: egen RefEqIncSexAge = mean(EqIncEurPpp) if !missing(Cntry, Sex, AgeG)
label variable RefEqIncSexAge "Ref Eq Inc Sex Age"
cap drop RefEqIncSexAgeL
gen RefEqIncSexAgeL = log(RefEqIncSexAge+1)
label variable RefEqIncSexAgeL "Log of Ref Eq Inc Sex Age"
***

local refgr SexAge
foreach a of local refgr {
	cap drop RicherEq`a'
	gen RicherEq`a' = EqIncEurPppL - RefEqInc`a'L if !missing(EqIncEurPppL, RefEqInc`a'L) & EqIncEurPppL > RefEqInc`a'L
	recode RicherEq`a' . = 0 if !missing(EqIncEurPppL, RefEqInc`a'L) & ( EqIncEurPppL < RefEqInc`a'L | EqIncEurPppL == RefEqInc`a'L )
	label variable RicherEq`a' "Richer Eq `a'"
	cap drop PoorerEq`a'
	gen PoorerEq`a' = RefEqInc`a'L - EqIncEurPppL if !missing(EqIncEurPppL, RefEqInc`a'L) & EqIncEurPppL < RefEqInc`a'L
	recode PoorerEq`a' . = 0 if !missing(EqIncEurPppL, RefEqInc`a'L) & ( EqIncEurPppL > RefEqInc`a'L | EqIncEurPppL == RefEqInc`a'L )
	label variable PoorerEq`a' "Poorer Eq `a'"
	}
*** *** ***
*** *** *** *** *** *** *** *** ***


*** *** *** REFERENCE INCOME... (using HOUSEHOLD income!)
*** reference income = logarithm [ average monthly household disposable income in the reference group ]
*	reference income = logarithm [ average HhIncEurPpp in the reference group ]
cap drop RefHhIncSexAge
bys RefGrSexAge: egen RefHhIncSexAge = mean(HhIncEurPpp) if !missing(Cntry, Sex, AgeG)
label variable RefHhIncSexAge "Ref Hh Inc Sex Age"
cap drop RefHhIncSexAgeL
gen RefHhIncSexAgeL = log(RefHhIncSexAge+1)
label variable RefHhIncSexAgeL "Log of Ref Hh Inc Sex Age"
***


local refgr SexAge
foreach a of local refgr {
	cap drop RicherHh`a'
	gen RicherHh`a' = HhIncEurPppL - RefHhInc`a'L if !missing(HhIncEurPppL, RefHhInc`a'L) & HhIncEurPppL > RefHhInc`a'L
	recode RicherHh`a' . = 0 if !missing(HhIncEurPppL, RefHhInc`a'L) & ( HhIncEurPppL < RefHhInc`a'L | HhIncEurPppL == RefHhInc`a'L )
	label variable RicherHh`a' "Richer Hh `a'"
	cap drop PoorerHh`a'
	gen PoorerHh`a' = RefHhInc`a'L - HhIncEurPppL if !missing(HhIncEurPppL, RefHhInc`a'L) & HhIncEurPppL < RefHhInc`a'L
	recode PoorerHh`a' . = 0 if !missing(HhIncEurPppL, RefHhInc`a'L) & ( HhIncEurPppL > RefHhInc`a'L | HhIncEurPppL == RefHhInc`a'L )
	label variable PoorerHh`a' "Poorer Hh `a'"
	}
*** *** ***
*** *** *** *** *** *** *** *** ***


*** *** *** *** *** *** *** *** *** LIFE SATISFACTION & SOCIAL CAPITAL:
***
d pw010
cap drop LifeSat
clonevar LifeSat = pw010
replace LifeSat = . if LifeSat == 99 // answer: "dont know"
***
d pw170
cap drop SocSup
clonevar SocSup = pw170
replace SocSup = . if SocSup == 9 // answer: "dont know"
cap drop SocSupD
recode SocSup (1=1 "Anyone to discuss") (2=0 "No"), gen(SocSupD)
label variable SocSupD "Anyone to discuss"
***
d pw180
cap drop HelpOth
clonevar HelpOth = pw180
replace HelpOth = . if HelpOth == 9 // answer: "dont know"
cap drop HelpOthD
recode HelpOth (1=1 "Help from others") (2=0 "No"), gen(HelpOthD)
label variable HelpOthD "Help from others"
***
d pw190
cap drop TrustOth
clonevar TrustOth = pw190
replace TrustOth = . if TrustOth == 99 // answer: "dont know"
cap drop TrustOthD
recode TrustOth (7/10=1 "Trust in others") (0/6=0 "No"), gen(TrustOthD)
label variable TrustOthD "Trust in others"
***
*** *** *** *** *** *** *** *** ***


*** *** *** *** *** *** *** *** *** CONTROLS:
***
d pb190
cap drop MarSt
clonevar MarSt = pb190 // marital status
***
d hx040
cap drop HhSize
clonevar HhSize = hx040 // hh size
***
d pe040
cap drop EduLev
clonevar EduLev = pe040 // Highest ISCED level attained
***
d RB210
cap drop JobSt
clonevar JobSt = RB210 // Basic activity status (4 categories)
***
d hh021
cap drop HouseOwn
clonevar HouseOwn = hh021 // Tenure Status 
cap drop HouseOwnD
recode HouseOwn (1=1 "Outright owner") (2/5=0 "other"), gen(HouseOwnD)
label variable HouseOwnD "House owner"
***


d New_Cntry
cap drop Cntry
gen Cntry = .
label variable Cntry "Country code"
levelsof New_Cntry, loc(country)
local wds: word count `country'
forvalues i = 1/`wds' {
	local wd: word `i' of `country'
	recode Cntry . = `i' if New_Cntry == "`wd'"
	label define Cntry `i' "`wd'", modify
	label values Cntry Cntry
}
*


*** dummy for Eastern countries
cap drop EastD
gen EastD = 0
recode EastD (0=1) if New_Cntry == "BG" | New_Cntry == "CZ" | New_Cntry == "EE" | New_Cntry == "HR" | New_Cntry == "HU" | New_Cntry == "LT" ///
					| New_Cntry == "LV" | New_Cntry == "PL" | New_Cntry == "RO" | New_Cntry == "SI" | New_Cntry == "SK" | New_Cntry == "RS" 
label variable EastD "Eastern country"
*

*** PPP:
// Purchasing power parities (PPPs), price level indices and real expenditures for ESA2010 aggregates [prc_ppp_ind]	
// Last update	29.07.15
// Extracted on	06.09.15
// Source of data	Eurostat
// INDIC_NA	Price level indices (EU28=100)
// AGGREG95	Actual individual consumption
* file "prc_ppp_ind"
cap drop Ppp
gen Ppp = .
label variable Ppp "Purchasing power parities"
replace Ppp = 112.4	if New_Cntry == "AT"
replace Ppp = 114.4	if New_Cntry == "BE"
replace Ppp = 43.9	if New_Cntry == "BG"
replace Ppp = 161.1	if New_Cntry == "CH"
replace Ppp = 91.3	if New_Cntry == "CY"
replace Ppp = 65	if New_Cntry == "CZ"
replace Ppp = 142.4	if New_Cntry == "DK"
replace Ppp = 72.2	if New_Cntry == "EE"
replace Ppp = 85.8	if New_Cntry == "EL"
replace Ppp = 92.5	if New_Cntry == "ES"
replace Ppp = 124.1	if New_Cntry == "FI"
replace Ppp = 110.9	if New_Cntry == "FR"
replace Ppp = 63.3	if New_Cntry == "HR"
replace Ppp = 54.7	if New_Cntry == "HU"
replace Ppp = 102.8	if New_Cntry == "IT"
replace Ppp = 58.4	if New_Cntry == "LT"
replace Ppp = 136.6	if New_Cntry == "LU"
replace Ppp = 65.8	if New_Cntry == "LV"
replace Ppp = 80.3	if New_Cntry == "MT"
replace Ppp = 113.9	if New_Cntry == "NL"
replace Ppp = 167.3	if New_Cntry == "NO"
replace Ppp = 52.5	if New_Cntry == "PL"
replace Ppp = 78.8	if New_Cntry == "PT"
replace Ppp = 48.4	if New_Cntry == "RO"
replace Ppp = 139.3	if New_Cntry == "SE"
replace Ppp = 82.1	if New_Cntry == "SI"
replace Ppp = 64.8	if New_Cntry == "SK"
replace Ppp = 113.7	if New_Cntry == "UK"
replace Ppp = 102.4	if New_Cntry == "DE"
replace Ppp = 112.2	if New_Cntry == "IS"
replace Ppp = 122.9	if New_Cntry == "IE"
replace Ppp = 48.8	if New_Cntry == "RS"
*
*******************************************************************************


*** *** *** Life satisfaction & social capital:
***
d pw010
cap drop LifeSat
clonevar LifeSat = pw010
replace LifeSat = . if LifeSat == 99 // answer: "dont know" -> missing
label variable LifeSat "Overall life satisfaction"
***
*** pd050: Get-together with friends/family (relatives) for a drink/meal at least once a month
*1 Yes
*2 No - cannot afford it
*3 No - other reason
cap drop FriendsD
recode pd050 (1=1 "Get-together with friends") (2 3 = 0 "No"), gen(FriendsD)
label variable FriendsD "Get-together with friends"
***
d pw170
cap drop SocSup
clonevar SocSup = pw170
replace SocSup = . if SocSup == 9 // answer: "dont know" -> missing
cap drop SocSupD
recode SocSup (1=1 "Anyone to discuss") (2=0 "No"), gen(SocSupD)
label variable SocSupD "Anyone to discuss"
label define SocSupD 1 "Anyone to discuss", modify
***
d pw180
cap drop HelpOth
clonevar HelpOth = pw180
replace HelpOth = . if HelpOth == 9 // answer: "dont know" -> missing
cap drop HelpOthD
recode HelpOth (1=1 "Help from others") (2=0 "No"), gen(HelpOthD)
label variable HelpOthD "Help from others"
label define HelpOthD 1 "Help from others", modify
***
d pw190
cap drop TrustOth
clonevar TrustOth = pw190
replace TrustOth = . if TrustOth == 99 // answer: "dont know" -> missing
label variable TrustOth "Trust in others"
cap drop TrustOthD
recode TrustOth (6/10=1 "Trust in others") (0/5=0 "No"), gen(TrustOthD)
label variable TrustOthD "Trust in others"
label define TrustOthD 1 "Trust in others", modify
	* error in label in PW190 (0=Not at all satisfied, 10=Completely satisfied); should be:
	label define TrustOth 0 "You do not trust any other person", modify
	label define TrustOth 10 "Most people can be trusted", modify
	*
***
d pw130
cap drop TrustPSys
clonevar TrustPSys = pw130
replace TrustPSys = . if TrustPSys == 99 // answer: "dont know" -> missing
label variable TrustPSys "Trust in the political system"
cap drop TrustPSysD
recode TrustPSys (6/10=1 "Trust in the political system") (0/5=0 "No"), gen(TrustPSysD)
label variable TrustPSysD "Trust in the political system"
label define TrustPSysD 1 "Trust in the political system", modify
	* error in label in PW130 (0=Not at all satisfied, 10=Completely satisfied); should be:
	label define TrustPSys 0 "No trust at all", modify
	label define TrustPSys 10 "Complete trust", modify
***
d pw140
cap drop TrustLSys
clonevar TrustLSys = pw140
replace TrustLSys = . if TrustLSys == 99 // answer: "dont know" -> missing
label variable TrustLSys "Trust in the legal system"
cap drop TrustLSysD
recode TrustLSys (6/10=1 "Trust in the legal system") (0/5=0 "No"), gen(TrustLSysD)
label variable TrustLSysD "Trust in the legal system"
label define TrustLSysD 1 "Trust in the legal system", modify
	* error in label in PW140 (0=Not at all satisfied, 10=Completely satisfied); should be:
	label define TrustLSys 0 "No trust at all", modify
	label define TrustLSys 10 "Complete trust", modify
***
d pw150
cap drop TrustPol
clonevar TrustPol = pw150
replace TrustPol = . if TrustPol == 99 // answer: "dont know" -> missing
label variable TrustPol "Trust in the police"
cap drop TrustPolD
recode TrustPol (6/10=1 "Trust in the police") (0/5=0 "No"), gen(TrustPolD)
label variable TrustPolD "Trust in the police"
label define TrustPolD 1 "Trust in the police", modify
	* error in label in PW150 (0=Not at all satisfied, 10=Completely satisfied); should be:
	label define TrustPol 0 "No trust at all", modify
	label define TrustPol 10 "Complete trust", modify
***
*** *** ***


*** *** *** *** *** *** *** *** *** CONTROLS:
*** *** *** Socio-demographic variables:
*** sex
d RB090
cap drop Sex
recode RB090 (1=1 "Male") (2=0 "Female"), gen(Sex)
label variable Sex "Sex"
*** age group
cap drop Age
clonevar Age = RX010
sum Age
local agemin = r(min)
local agemax = r(max)
cap drop AgeG
recode Age (`agemin'/25 = 1 "Under 26") (26/35 = 2 "26-35") (36/45 = 3 "36-45") ///
		   (46/55 = 4 "46-55") (56/`agemax' = 5 "Above 55"), gen(AgeG)
label variable AgeG "Age Group"
*** age group 2
d RX010
cap drop Age
clonevar Age = RX010
sum Age
local agemin = r(min)
local agemax = r(max)
cap drop AgeG2
recode Age (`agemin'/15 = 0 "Age: Below 16") ///
		   (16/24 = 1 "Age: 16-24") (25/34 = 2 "Age: 25-34") (35/49 = 3 "Age: 35-49") ///
		   (50/64 = 4 "Age: 50-64") (65/74 = 5 "Age: 65-74") (75/`agemax' = 6 "Age: 75+"), gen(AgeG2)
label variable AgeG2 "Age group"

*** age squared //ATTENTION: value "80" means "80 or over" -> can't use age and age squared, will use Age groups
cap drop AgeSq 
gen AgeSq = (Age*Age)/100
label variable AgeSq "Age squared / 100"
***
*** marital status
d pb190
cap drop MarSt
recode pb190 (1=1 "Marital status: Never married") (2=2 "Marital status: Married") (3=3 "Marital status: Separated") ///
	  (4=4 "Marital status: Widowed") (5=5 "Marital status: Divorced"), gen(MarSt)
label variable MarSt "Marital status"
*** household size
d hx040
cap drop HhSize
clonevar HhSize = hx040
cap drop HhSizeL
gen HhSizeL = log(HhSize)
label variable HhSizeL "Log of household size"
*** household size: dummies
d hx040
d HhSize
cap drop HhSizeGr
sum HhSize
local hhsizemax = r(max)
recode hx040 (1=1 "Household size: 1") (2=2 "Household size: 2") (3=3 "Household size: 3") ///
             (4=4 "Household size: 4") (5/`hhsizemax'=5 "Household size: 5+"), gen(HhSizeGr)
label variable HhSizeGr "Household size"
*** education level
d pe040
cap drop EduLev
recode pe040 (1=1 "Education level: Primary education") (2=2 "Education level: Lower secondary education") (3=3 "Education level: Upper secondary education") ///
	         (4=4 "Education level: Post-secondary education") (5=5 "Education level: Tertiary education"), gen(EduLev)
label variable EduLev "Education level"
*** economic status
d pl031
cap drop EconSt
recode pl031 (1=1 "Economic status: Employee full-time") (2=2 "Economic status: Employee part-time") (3/4=3 "Economic status: Self-employed") ///
			 (5=4 "Economic status: Unemployed") (6=5 "Economic status: In education") (7=6 "Economic status: In retirement") ///
			 (8=7 "Economic status: Disabled") (10=8 "Economic status: Housework") (9 11 = 9 "Economic status: Other inactive"), gen(EconSt)
label variable EconSt "Economic status"
*** house owner
d hh021
cap drop HouseOwnD
recode hh021 (1=1 "Hosue owner") (2/5=0 "Other"), gen(HouseOwnD)
label variable HouseOwnD "House owner"
*** *** *** 


*** *** *** *** *** *** *** *** *** INCOME VARIABLES:


*** *** *** TOTAL HH INCOME
***
*** HY020: Total disposable household income (national currency) // ANNUAL INCOME
d hy020
cap drop HhInc
generate HhInc = hy020/12 // annual -> monthly !!!
replace HhInc = . if HhInc < 0
label variable HhInc "Tot dis hh inc"
*** National currency -> Eur (variable with exchange rates: PX010)
d px010
cap drop ExRate
clonevar ExRate = px010
cap drop HhIncEur
gen HhIncEur = HhInc/ExRate
label variable HhIncEur "Tot dis hh inc eur"
*** Eur -> Eur PPP (EU28=100) (variable with price level indicies: Ppp)
d Ppp
cap drop HhIncEurPpp
gen HhIncEurPpp = HhIncEur/(Ppp/100)
label variable HhIncEurPpp "Tot dis hh inc eur ppp"
cap drop HhIncEurPppL
gen HhIncEurPppL = log(HhIncEurPpp+1)
label variable HhIncEurPppL "Log of hh income"
***
*** *** ***

*** *** *** EQUIVALIZED INCOME
***
*** HX090: Equivalised disposable income (national currency) // ANNUAL INCOME
d hx090
cap drop EqInc
generate EqInc = hx090/12 // annual -> monthly 
replace EqInc = . if EqInc < 0
label variable EqInc "Eq dis inc"
*** National currency -> Eur (variable with exchange rates: PX010)
d px010
cap drop ExRate
clonevar ExRate = px010
cap drop EqIncEur
gen EqIncEur = EqInc/ExRate
label variable EqIncEur "Eq dis inc eur"
*** Eur -> Eur PPP (EU28=100) (variable with price level indicies: Ppp)
d Ppp
cap drop EqIncEurPpp
gen EqIncEurPpp = EqIncEur/(Ppp/100) 					// = monthly equivalised disposable income -> main income variable
label variable EqIncEurPpp "Eq dis inc eur ppp"
cap drop EqIncEurPppL
gen EqIncEurPppL = log(EqIncEurPpp+1)
label variable EqIncEurPppL "Log of eq income" // = log of monthly equivalised disposable income -> main income variable
***
*** *** ***


***
*** creating reference groups (country, sex, age)
cap drop RefGrSexAge
egen RefGrSexAge = group(Cntry Sex AgeG) if !missing(Cntry, Sex, AgeG)
label variable RefGrSexAge "Ref Gr Sex Age"
***

*** *** *** REFERENCE INCOME... (using EQUIVALIZED income)
*** reference income = logarithm [ average monthly equivalised disposable income in the reference group ]
*	reference income = logarithm [ average EqIncEurPpp in the reference group ]
cap drop RefEqIncSexAge
bys RefGrSexAge: egen RefEqIncSexAge = mean(EqIncEurPpp) if !missing(Cntry, Sex, AgeG)
label variable RefEqIncSexAge "Ref Eq Inc Sex Age"
cap drop RefEqIncSexAgeL
gen RefEqIncSexAgeL = log(RefEqIncSexAge+1)
label variable RefEqIncSexAgeL "Log of ref eq inc"


local refgr SexAge
foreach a of local refgr {
	cap drop RicherEq`a'
	gen RicherEq`a' = EqIncEurPppL - RefEqInc`a'L if !missing(EqIncEurPppL, RefEqInc`a'L) & EqIncEurPppL > RefEqInc`a'L
	recode RicherEq`a' . = 0 if !missing(EqIncEurPppL, RefEqInc`a'L) & ( EqIncEurPppL < RefEqInc`a'L | EqIncEurPppL == RefEqInc`a'L )
	label variable RicherEq`a' "Richer eq inc"
	cap drop PoorerEq`a'
	gen PoorerEq`a' = RefEqInc`a'L - EqIncEurPppL if !missing(EqIncEurPppL, RefEqInc`a'L) & EqIncEurPppL < RefEqInc`a'L
	recode PoorerEq`a' . = 0 if !missing(EqIncEurPppL, RefEqInc`a'L) & ( EqIncEurPppL > RefEqInc`a'L | EqIncEurPppL == RefEqInc`a'L )
	label variable PoorerEq`a' "Poorer eq inc"
	}
*** *** ***
*** *** *** *** *** *** *** *** ***


*** *** *** REFERENCE INCOME... (using HOUSEHOLD income)
*** reference income = logarithm [ average monthly household disposable income in the reference group ]
*	reference income = logarithm [ average HhIncEurPpp in the reference group ]

cap drop RefHhIncSexAge
bys RefGrSexAge: egen RefHhIncSexAge = mean(HhIncEurPpp) if !missing(Cntry, Sex, AgeG)
label variable RefHhIncSexAge "Ref Hh Inc Sex Age"
cap drop RefHhIncSexAgeL
gen RefHhIncSexAgeL = log(RefHhIncSexAge+1)
label variable RefHhIncSexAgeL "Log of ref hh inc"


local refgr SexAge
foreach a of local refgr {
	cap drop RicherHh`a'
	gen RicherHh`a' = HhIncEurPppL - RefHhInc`a'L if !missing(HhIncEurPppL, RefHhInc`a'L) & HhIncEurPppL > RefHhInc`a'L
	recode RicherHh`a' . = 0 if !missing(HhIncEurPppL, RefHhInc`a'L) & ( HhIncEurPppL < RefHhInc`a'L | HhIncEurPppL == RefHhInc`a'L )
	label variable RicherHh`a' "Richer hh inc"
	cap drop PoorerHh`a'
	gen PoorerHh`a' = RefHhInc`a'L - HhIncEurPppL if !missing(HhIncEurPppL, RefHhInc`a'L) & HhIncEurPppL < RefHhInc`a'L
	recode PoorerHh`a' . = 0 if !missing(HhIncEurPppL, RefHhInc`a'L) & ( HhIncEurPppL > RefHhInc`a'L | HhIncEurPppL == RefHhInc`a'L )
	label variable PoorerHh`a' "Poorer hh inc"
	}
*** *** ***
*** *** *** *** *** *** *** *** ***

save "macro", replace


keep New_Syear New_Cntry New_IndId New_HhdId JobSt HouseOwn Cntry EastD Ppp LifeSat FriendsD SocSup SocSupD HelpOth HelpOthD TrustOth TrustOthD TrustPSys TrustPSysD TrustLSys TrustLSysD TrustPol TrustPolD Sex AgeG Age AgeG2 AgeSq MarSt HhSize HhSizeL HhSizeGr EduLev EconSt HouseOwnD HhInc HhIncEur HhIncEurPpp HhIncEurPppL EqInc ExRate EqIncEur EqIncEurPpp EqIncEurPppL RefGrSexAge RefEqIncSexAge RefEqIncSexAgeL RicherEqSexAge PoorerEqSexAge RefHhIncSexAge RefHhIncSexAgeL RicherHhSexAge PoorerHhSexAge RB050 db040


save "macro_small", replace 


use "macro", clear
*** *** *** *** **


*** DROPPING/KEEPING:
* dropping countries without the "friends" questions (CZ, DK, SI)
									// !!! we will bring the back for LS gap graphs !!! - only for trust (1-10) - weig.av. 

* keeping only "personal interviews" (droppin "proxy interviews" - not allowed for well-being module)

**************************************************************************************
** dropping the countries without "friends" questions: CZ, DK, SI
drop if New_Cntry == "CZ" | New_Cntry == "DK" | New_Cntry ==  "SI"

** keeping only personal interviews (RB260=5 : proxy interview)
keep if RB260 != 5
**************************************************************************************
***


*** creating SC index = FriendsD + TrustOthD
cap drop SCindex
gen SCindex = FriendsD + TrustOthD
label variable SCindex "Social capital index (0-2)"
levelsof SCindex, loc(val)
foreach v of local val{
label define SCindex `v' "Social capital index = `v'", modify
}
label values SCindex SCindex
***


d pe040
cap drop EduLev
recode pe040 (1=1 "Education level: Primary education") (2=2 "Education level: Lower secondary education") (3=3 "Education level: Upper secondary education") ///
	         (4=4 "Education level: Post-secondary education") (5=5 "Education level: Tertiary education"), gen(EduLev)
label variable EduLev "Education level"
cap drop EduLev3gr
recode EduLev (0 1 =1 "Primary and lower") (2 3 4=2 "Secondary") (5=3 "Tertiary"), gen(EduLev3gr)
label variable EduLev3gr "Education level"
***
***
cap drop EconSt5lev
recode EconSt (1 2 3 =1 "Working") (4=4 "Unemployed") (5=5 "Student") (6=6 "Retired") (7 8 9 =7 "Not working"), gen(EconSt5lev)
label variable EconSt5lev "Labour market status"
***
cap drop MarSt4lev
recode MarSt (1=1 "Single") (2=2 "Married") (4=3 "Widowed") (3 5 = 4 "Divorced or separated"), gen(MarSt4lev)
label variable MarSt4lev "Marital status"
***
cap drop Female
recode Sex (0=1 "Female") (1=0 "Male"), gen(Female)
label variable Female "Female"
***
cap drop EduLevel
recode EduLev (0=0 "No education") (1=1 "Primary education") (2=2 "Lower secondary education") (3=3 "Upper secondary education") ///
	  (4=4 "Upper secondary education") (5=5 "Tertiary education"), gen(EduLevel)
label variable EduLevel "Education level"
***
cap drop EduLevel3gr
recode EduLev3gr (1=1 "Primary education or no education") (2=2 "Secondary education") (3=3 "Tertiary education"), gen(EduLevel3gr)
label variable EduLevel3gr "Education level"
***


***
*** Region (for ref. gr. construction)
d db040
cap drop Region
clonevar Region = db040
label variable Region "Region"
* db040/Region has no values for country: BE, DE, NL, PT ** RS SI
local country BE DE NL PT RS SI
foreach a of local country {
replace Region = "`a'" if New_Cntry == "`a'" &  New_Cntry !=""
}


*****************************************
*** creating reference groups (sex, age, region)
cap drop RefGrSexAgeReg
egen RefGrSexAgeReg = group(Sex AgeG Region) if !missing(Sex, AgeG, Region)
label variable RefGrSexAgeReg "Ref Gr Sex Age Reg"
*** reference income
cap drop RefEqIncSexAgeReg
bys RefGrSexAgeReg: egen RefEqIncSexAgeReg = mean(EqIncEurPpp) if !missing(Sex, AgeG, Region)
label variable RefEqIncSexAgeReg "Ref Eq Inc Sex Age Reg"
cap drop RefEqIncSexAgeRegL
gen RefEqIncSexAgeRegL = log(RefEqIncSexAgeReg+1)
label variable RefEqIncSexAgeRegL "Log of ref eq inc"
***
*****************************************
*** dummy for Eastern countries
cap drop EastD
gen EastD = 0
recode EastD (0=1) if New_Cntry == "BG" | New_Cntry == "CZ" | New_Cntry == "EE" | New_Cntry == "HR" | New_Cntry == "HU" | New_Cntry == "LT" ///
					| New_Cntry == "LV" | New_Cntry == "PL" | New_Cntry == "RO" | New_Cntry == "SI" | New_Cntry == "SK" | New_Cntry == "RS"
label variable EastD "Eastern country"
*****************************************


************************************ to label country dummies after dropping
cap drop Cntry_*
tab Cntry, gen(Cntry_)
*
levelsof Cntry, loc(country)
local number: word count `country'
forvalues i = 1/`number' {
	local code`i': label Cntry `i'
	label variable Cntry_`i' "`code`i''"
}
************************************ we have 29 countries (32 originals - 3 without friends questions)
**
**
************************ Creating region variable with numeric value (region code) with label containing region name
cap drop RegionNum
gen RegionNum = .
label variable RegionNum "Region code"
levelsof Region, loc(region)
local wds: word count `region'
forvalues i = 1/`wds' {
	local wd: word `i' of `region'
	recode RegionNum . = `i' if Region == "`wd'"
	label define RegionNum `i' "`wd'", modify
	label values RegionNum RegionNum
}
*
************ labeling regions
************************************ 
cap drop RegionNum_*
tab RegionNum, gen(RegionNum_)
*
levelsof RegionNum, loc(region)
local number: word count `region'
forvalues i = 1/`number' {
	local code`i': label RegionNum `i'
	label variable RegionNum_`i' "`code`i''"
}
************


***************************************** descriptive statistics
*** labeling
label variable EqIncEurPppL "Log of individual income"
label variable EqIncEurPpp "Individual income (EUR, EU28=100)"
label variable RefEqIncSexAgeRegL "Log of reference income"
label variable RefEqIncSexAgeReg "Reference income (EUR, EU28=100)"
***
label variable FriendsD "Getting together with friends"
label define FriendsD 1 "Getting together with friends", modify
***
***
*** dummies by hand for sum table
cap drop AgeG_*
tab AgeG, gen(AgeG_)
cap drop MarSt4lev_*
tab MarSt4lev, gen(MarSt4lev_)
cap drop EduLevel3gr_*
tab EduLevel3gr, gen(EduLevel3gr_)
cap drop EconSt5lev_*
tab EconSt5lev, gen(EconSt5lev_)
*
label variable LifeSat "Life satisfaction"
*
label variable AgeG_1 "Under 26"
label variable AgeG_2 "26-35"
label variable AgeG_3 "36-45"
label variable AgeG_4 "46-55"
label variable AgeG_5 "Above 55"
*
label variable MarSt4lev_1 "Single"
label variable MarSt4lev_2 "Married"
label variable MarSt4lev_3 "Widowed"
label variable MarSt4lev_4 "Divorced or separated"
*
label variable EduLevel3gr_1 "Primary education or no education"
label variable EduLevel3gr_2 "Secondary education"
label variable EduLevel3gr_3 "Tertiary education"
*
label variable EconSt5lev_1 "Working"
label variable EconSt5lev_2 "Unemployed"
label variable EconSt5lev_3 "Student"
label variable EconSt5lev_4 "Retired"
label variable EconSt5lev_5 "Not working"
*
label variable HouseOwnD "House owner"
*
cap drop SCindex_*
tab SCindex, gen(SCindex_)
label variable SCindex_1 "Social capital index = 0"
label variable SCindex_2 "Social capital index = 1"
label variable SCindex_3 "Social capital index = 2"
*** sum 

levelsof Cntry, loc(cntry)
foreach c of local cntry {
local clab : label Cntry `c'
display "`c' " " `clab'"
mdesc LifeSat EqIncEurPpp FriendsD TrustOthD SCindex if Cntry == `c'
}
****
* >> countries caracterized by high missing percentage for well-being questions (LS, trust)
* === countries with only telephone interviews 
*FI
*        LifeSat |      11,194         21,278          52.61
*IS
*        LifeSat |       3,972          6,943          57.21
*NL
*        LifeSat |       7,676         17,605          43.60
*NO
*        LifeSat |       1,557          7,562          20.59
*SE
*	LifeSat |       5,968         11,990          49.77
****
mdesc LifeSat EqIncEurPpp EqIncEurPppL RefEqIncSexAgeReg RefEqIncSexAgeRegL FriendsD TrustOthD SCindex  ///
		Female AgeG MarSt4lev EduLevel3gr EconSt5lev HouseOwnD Cntry
******

cap drop FeDep
clonevar FeDep = pw080
recode FeDep (1 = 5) (2 = 4) (3 = 3) (4 = 2) (5 = 1) (9 = .)
***

cap drop JobSat
clonevar JobSat = pw100
recode JobSat (99 = .a)

* ph010 - subjective health 
* Values 
* 1 Very good
* 2 Good
* 3 Fair
* 4 Bad
* 5 Very bad

* ph020 - Suffer from any chronic (long-standing) illness or condition
* 1 yes 
* 2 no 

cap drop disability
gen disability = ph020
recode disability (2=0) (8 = .)
label var disability "has disability"

save "micro", replace

keep JobSt HouseOwn Cntry Ppp LifeSat FriendsD SocSup SocSupD HelpOth HelpOthD TrustOth TrustOthD TrustPSys TrustPSysD TrustLSys TrustLSysD TrustPol TrustPolD Sex AgeG Age AgeG2 AgeSq MarSt HhSize HhSizeL HhSizeGr EconSt HouseOwnD HhInc HhIncEur HhIncEurPpp HhIncEurPppL EqInc ExRate EqIncEur EqIncEurPpp EqIncEurPppL RefGrSexAge RefEqIncSexAge RefEqIncSexAgeL RicherEqSexAge PoorerEqSexAge RefHhIncSexAge RefHhIncSexAgeL RicherHhSexAge PoorerHhSexAge SCindex EduLev EduLev3gr EconSt5lev MarSt4lev Female EduLevel EduLevel3gr Region RefGrSexAgeReg RefEqIncSexAgeReg RefEqIncSexAgeRegL EastD Cntry_1 Cntry_2 Cntry_3 Cntry_4 Cntry_5 Cntry_6 Cntry_7 Cntry_8 Cntry_9 Cntry_10 Cntry_11 Cntry_12 Cntry_13 Cntry_14 Cntry_15 Cntry_16 Cntry_17 Cntry_18 Cntry_19 Cntry_20 Cntry_21 Cntry_22 Cntry_23 Cntry_24 Cntry_25 Cntry_26 Cntry_27 Cntry_28 Cntry_29 RegionNum RegionNum_1 RegionNum_2 RegionNum_3 RegionNum_4 RegionNum_5 RegionNum_6 RegionNum_7 RegionNum_8 RegionNum_9 RegionNum_10 RegionNum_11 RegionNum_12 RegionNum_13 RegionNum_14 RegionNum_15 RegionNum_16 RegionNum_17 RegionNum_18 RegionNum_19 RegionNum_20 RegionNum_21 RegionNum_22 RegionNum_23 RegionNum_24 RegionNum_25 RegionNum_26 RegionNum_27 RegionNum_28 RegionNum_29 RegionNum_30 RegionNum_31 RegionNum_32 RegionNum_33 RegionNum_34 RegionNum_35 RegionNum_36 RegionNum_37 RegionNum_38 RegionNum_39 RegionNum_40 RegionNum_41 RegionNum_42 RegionNum_43 RegionNum_44 RegionNum_45 RegionNum_46 RegionNum_47 RegionNum_48 RegionNum_49 RegionNum_50 RegionNum_51 RegionNum_52 RegionNum_53 RegionNum_54 RegionNum_55 RegionNum_56 RegionNum_57 RegionNum_58 RegionNum_59 RegionNum_60 RegionNum_61 RegionNum_62 RegionNum_63 RegionNum_64 RegionNum_65 RegionNum_66 RegionNum_67 RegionNum_68 RegionNum_69 RegionNum_70 RegionNum_71 RegionNum_72 RegionNum_73 RegionNum_74 RegionNum_75 RegionNum_76 RegionNum_77 RegionNum_78 RegionNum_79 RegionNum_80 RegionNum_81 RegionNum_82 RegionNum_83 RegionNum_84 RegionNum_85 RegionNum_86 RegionNum_87 RegionNum_88 RegionNum_89 RegionNum_90 RegionNum_91 RegionNum_92 RegionNum_93 RegionNum_94 RegionNum_95 RegionNum_96 RegionNum_97 RegionNum_98 RegionNum_99 RegionNum_100 RegionNum_101 RegionNum_102 RegionNum_103 RegionNum_104 AgeG_1 AgeG_2 AgeG_3 AgeG_4 AgeG_5 MarSt4lev_1 MarSt4lev_2 MarSt4lev_3 MarSt4lev_4 EduLevel3gr_1 EduLevel3gr_2 EduLevel3gr_3 EconSt5lev_1 EconSt5lev_2 EconSt5lev_3 EconSt5lev_4 EconSt5lev_5 SCindex_1 SCindex_2 SCindex_3 FeDep JobSat ph010 ph020 disability

save "micro_small", replace


********************************************************************************
* erase temporary files from merges of original files
********************************************************************************
erase "01-SocCompSocCapEUSILC-V00_hhd_reg.dta"

erase "01-SocCompSocCapEUSILC-V00_hhd_dat.dta"

erase "01-SocCompSocCapEUSILC-V00_ind_reg.dta"

erase "01-SocCompSocCapEUSILC-V00_ind_dat.dta"

erase "01-SocCompSocCapEUSILC-V00_hhd.dta"

erase "01-SocCompSocCapEUSILC-V00_ind.dta"

erase "micro"
