# Supplementary material for: The moderation effect of social capital in the relationship between own income, social comparisons and subjective well-being: Evidence from four international datasets
Source: PLoS One. 2023 Dec 7;18(12):e0288455. doi: 10.1371/journal.pone.0288455 (PMC10703203; doi:10.1371/journal.pone.0288455)
Supplement: S1 File — (ZIP) [file pone.0288455.s002.zip › s1_v03/SOEP/Data preparation.do]

//project:	Social Comparison and Social Capital (SOEP)

//date:		22-07-2021

// Program: loads the raw data of SOEP, merges and creates the dataset "micro_small" to be used for the analysis. 
//			- final dataset: "micro_small"
//
/// To perform the micro analysis use file "micro analysis" 
/// Also needed: "pequiv-en.dta" for Adjusted Monthly Household Net Income


* Data Preparation 

clear all 

cd " "


use "pl-en.dta", clear
* files "...-en" come from raw files from GSOEP v30 long, with variable labels translated into English with PanelWhiz

*** *** *** MERGING

//1. Adding "pgen" (personal generated)
merge 1:1 cid syear hid pid using "pgen-en.dta"
*** in file "pgen" there are 508,540 observations, in file "pl" 506,401 (why?)
drop if _merge != 3
drop _merge


//2. Adding "hl" (household original)
merge m:1 cid syear hid using "hl-en.dta"
drop if _merge != 3
drop _merge


//3. Adding "hgen" (household generated)
merge m:1 cid syear hid using "hgen-en.dta"
drop if _merge != 3
drop _merge

*** *** *** 

save "01-SocCompSocCapGSOEP-V00.dta", replace


*** *** *** SATISFACTION

// Current Life Satisfaction
cap drop LifeSat
clonevar LifeSat = plh0182

// Satisfaction With Household Income
cap drop HhIncSat
clonevar HhIncSat = plh0175

// Satisfaction With Personal Income
cap drop PerIncSat
clonevar PerIncSat = plh0176
*[-5] Not included in this version of th
*                    [-2] Does not apply
*                         [-1] No Answer
*									  -8
mvdecode LifeSat HhIncSat PerIncSat, mv(-5=.a  \-2=.b  \-1=.c \-8=.d \-3=.e)

*** *** *** INCOME

// Adjusted Monthly Household Net Income (EUR)
cap drop HhInc
clonevar HhInc = hgahinc
mvdecode HhInc, mv(-5=.a  \-2=.b  \-1=.c \-8=.d \-3=.e)
* 47408 missing values generated


merge 1:1 cid syear hid pid using "pequiv-en.dta"
drop if _merge !=3
drop _merge

//   Result                           # of obs.
//    -----------------------------------------
//    not matched                       159,692
//        from master                         0  (_merge==1)
//        from using                    159,692  (_merge==2)
//
//    matched                           506,126  (_merge==3)
//    -----------------------------------------


*** transforming into real income with Consumer price index (CPI), 2011=100 (source: "pequiv" file)
cap drop Cpi
clonevar Cpi = y11101
* GSOEP in East Germany since 1990
* CPI missing in East Germany up to 1991
* this means no CPI for 1990 and 1991 in East Germany -> no real income -> out of the analysis
mvdecode Cpi, mv(-5=.a  \-2=.b  \-1=.c \-8=.d \-3=.e)
* 8616 missing values generated


// Real Monthly Household Net Income
cap drop HhIncReal
gen HhIncReal = HhInc/(Cpi/100)
label variable HhIncReal "Household Net Income, 2011 EUR"
* 47408 missing values generated)

// Logarithm of Real Monthly Household Net Income
cap drop HhIncRealL
gen HhIncRealL = log(HhIncReal+1)
label variable HhIncRealL "Logarithm of Household Net Income, 2011 EUR"


*** *** *** SOCIAL CAPITAL

*** SOCIAL PARTICIPATION (GATHERING, HELPING, VOLUNTEERING, POLITICS)
* (all 4 variables in years: 84-86, 88, 92, 94, 96, 97, 99, 05, 07, 09, 11)

//
** pli0094                 Attend Social Gathering
** years: 84-86, 88, 92, 94, 96, 97, 99, 01, 05, 07, 09, 11
cap drop SocGath
clonevar SocGath = pli0094
mvdecode SocGath, mv(-5=.a  \-2=.b  \-1=.c \-8=.d \-3=.e)
*
cap drop SocGathD //at least once per month
recode SocGath (1 2 = 1 "Soc Gath Monthly") (3 4 = 0 "otherwise"), gen(SocGathD)
label variable SocGathD "Soc Gath Monthly"

// 
** pli0095                 Helping Relatives, Friends
** years: 84-86, 88, 92, 94, 96, 97, 99, 01, 05, 07, 09, 11
cap drop HelpFre
clonevar HelpFre = pli0095
mvdecode HelpFre, mv(-5=.a  \-2=.b  \-1=.c \-8=.d \-3=.e)
*
cap drop HelpFreD //at least once per month
recode HelpFre (1 2 = 1 "Help Fre Monthly") (3 4 = 0 "otherwise"), gen(HelpFreD)
label variable HelpFreD "Help Fre Monthly"
								  
//								  
** pli0096                 Perform Volunteer Work
** years: 84-86, 88, 92, 94, 96, 97, 99, 05, 07, 09, 11, 13
cap drop Volunt
clonevar Volunt = pli0096
mvdecode Volunt, mv(-5=.a  \-2=.b  \-1=.c \-8=.d \-3=.e)
*
cap drop VoluntD //at least once per month
recode Volunt (1 2 3 = 1 "Volunt Monthly") (4 5 = 0 "otherwise"), gen(VoluntD)
label variable VoluntD "Volunt Monthly"

//
** pli0097                 Participate In Local Politics
** years: 84-86, 88, 92, 94, 96, 97, 99, 05, 07, 09, 11, 13
cap drop LocPolit
clonevar LocPolit = pli0097
mvdecode LocPolit, mv(-5=.a  \-2=.b  \-1=.c \-8=.d \-3=.e)
*
cap drop LocPolitD //at least once per month
recode LocPolit (1 2 3 = 1 "Loc Polit Monthly") (4 5 = 0 "otherwise"), gen(LocPolitD)
label variable LocPolitD "Loc Polit Monthly"


*** SOCIAL RELATIONSHIPS (VISIT FRIENDS, TRUST, FAIRNESS, HELPFULNESS)
* (all 4 variables in years: 2003, 2008, 2013)

// abc
** pli0080                 Visit Neighbors, Friends
** years: 1990, 1995, 1998, 2003, 2008, 2013
cap drop VisitFre
clonevar VisitFre = pli0080
mvdecode VisitFre, mv(-5=.a  \-2=.b  \-1=.c \-8=.d \-3=.e)
*
cap drop VisitFreD //at least once per week
recode VisitFre (1 2 = 1 "Visit Fre Weekly") (3 4 5 = 0 "otherwise"), gen(VisitFreD)
label variable VisitFreD "Visit Fre Weekly"
**
cap drop VisitFreDm //at least once per month
recode VisitFre (1 2 3 = 1 "Visit Fre Monthly") (4 5 = 0 "otherwise"), gen(VisitFreDm)
label variable VisitFreDm "Visit Fre Monthly"

//
** plh0192                 On The Whole Trust People
** years: 2003, 2008, 2013
cap drop Trust
clonevar Trust = plh0192
mvdecode Trust, mv(-5=.a  \-2=.b  \-1=.c \-8=.d \-3=.e)
*
cap drop TrustD // Agree Completely/Slightly
recode Trust (1 2 = 1 "Trustful") (3 4 = 0 "otherwise"), gen(TrustD)
label variable TrustD "Trustful"

//
** plh0195                 Most People Are Exploitive, Fair
** years: 2003, 2008, 2013
cap drop Fair
clonevar Fair = plh0195
mvdecode Fair, mv(-5=.a  \-2=.b  \-1=.c \-8=.d \-3=.e)
*
cap drop FairD // People are Fair
recode Fair (1 = 0 "People Exploit You") (2 = 1 "People Fair"), gen(FairD)
label variable FairD "People Fair"

//
** plh0196                 Most People Are Helpful, Act In Own Interest
** years: 2003, 2008, 2013
cap drop Helpful
clonevar Helpful = plh0196
mvdecode Helpful, mv(-5=.a  \-2=.b  \-1=.c \-8=.d \-3=.e)
*
cap drop HelpfulD // People are Fair
recode Helpful (1 = 1 "People Helpful") (2 = 0 "People Own Interest"), gen(HelpfulD)
label variable HelpfulD "People Helpful"
					  
*** *** ***


*** *** *** CONTROLS

*** "MICRO" CONTROLS

// Female
cap drop tmp
clonevar tmp = d11102ll
mvdecode tmp, mv(-5=.a  \-2=.b  \-1=.c \-8=.d \-3=.e)
cap drop Female
recode tmp (1 = 0 "Male") (2 = 1 "Female"), gen(Female)
label variable Female "Female"
cap drop tmp

// Age and Age Squared
cap drop Age
clonevar Age = d11101
mvdecode Age, mv(-5=.a  \-2=.b  \-1=.c \-8=.d \-3=.e)
label variable Age "Age"
cap drop Age2
gen Age2 = (Age*Age)/100
label variable Age2 "Age^2 (div by 100)"

// Number of Persons in HH
cap drop HhSize
clonevar HhSize = d11106
mvdecode HhSize, mv(-5=.a  \-2=.b  \-1=.c \-8=.d \-3=.e)
label variable HhSize "Household Size"

// Number of Children in HH
cap drop HhChild
clonevar HhChild = d11107
mvdecode HhChild, mv(-5=.a  \-2=.b  \-1=.c \-8=.d \-3=.e)
label variable HhChild "Household Children"
cap drop HhChild4lev
recode HhChild (0 = 0 "No children") (1 = 1 "1 child") (2 = 2 "2 children") (3/100 = 3 "3 or more children"), gen(HhChild4lev) 
label variable HhChild4lev "Household Children"

// Marital Status of Individual
cap drop MarStat
clonevar MarStat = d11104
mvdecode MarStat, mv(-5=.a  \-2=.b  \-1=.c \-8=.d \-3=.e)
label variable MarStat "Marital Status"
cap drop MarStat4lev
recode MarStat (2 = 1 "Single") (1 = 2 "Married") (3 = 3 "Widowed") (4 5 = 4 "Divorced/Separated"), gen(MarStat4lev)
label variable MarStat4lev "Marital Status"

// Number of Years of Education
cap drop EduYears
clonevar EduYears = d11109
mvdecode EduYears, mv(-5=.a  \-2=.b  \-1=.c \-8=.d \-3=.e)
** EduYears: 19497 missing values generated !!!
** -2 = No answer (7,949)  -1 = Does not apply (11,548)
label variable EduYears "Years of Education"

// Labor Force Status
cap drop JobStat
clonevar JobStat = pglfs
mvdecode JobStat, mv(-5=.a  \-2=.b  \-1=.c \-8=.d \-3=.e)
cap drop JobStat5lev
recode JobStat (11 12 = 1 "Working") (6 = 2 "Unemployed") (3 = 3 "Student") (2 = 4 "Retired") (1 4 5 8 9 10 = 5 "Non working"), gen(JobStat5lev)
label variable JobStat5lev "Labor Force Status"
* 1: [11] Working [12] Working But NW Past 7 Days
* 2: [6] NW-Unemployed
* 3: [3] NW-In Education-Training
* 4: [2] NW-Age 65 And Older
* 5: [1] Non-Working [4] NW-Maternity Leave [5] NW-Military-Community Service
*	 [8] NW-But Sometimes Sec. Job [9] NW-work but past [10] NW-But Reg. Sec. Job

// Tenant or owner of dwelling
cap drop HouseOwn
clonevar HouseOwn = hlf0001
mvdecode HouseOwn, mv(-5=.a  \-2=.b  \-1=.c \-8=.d \-3=.e)
cap drop HouseOwnD
recode HouseOwn (1 2 4 5 = 0 "otherwise") (3 = 1 "House Owner"), gen(HouseOwnD)
label variable HouseOwnD "House Owner"
* 0: [1] Main Tenant [2] Sub-tenant [4] Home Occupant [5] Tenant
* 1: [3] Owner

*** "MACRO" CONTROLS

// Survey Year
cap drop Year
clonevar Year = syear
mvdecode Year, mv(-5=.a  \-2=.b  \-1=.c \-8=.d \-3=.e)

// Region (NUTS1)
cap drop Region
clonevar Region = hgnuts1
mvdecode Region, mv(-5=.a  \-2=.b  \-1=.c \-8=.d \-3=.e)

// Living in East Germany
cap drop tmp
clonevar tmp = l11102
mvdecode tmp, mv(-5=.a  \-2=.b  \-1=.c \-8=.d \-3=.e)
cap drop East
recode tmp (1 = 0 "West Germany") (2 = 1 "East Germany"), gen(East)
label variable East "East Germany"
cap drop tmp


** The omitted categories will be (when making "i.varname"):
** no children in household, single, working, (dummies: male, not house owner, living in West Germany)


*** *** *** *** *** ***
*** *** *** *** *** ***
*** *** *** *** *** ***


*** *** *** SOCIAL CAPITAL INDEXES

//(1.)  Social Participation Index (actions requiring commitement/involvement)
	* SocGathD "Soc Gath Monthly"
	* HelpFreD "Help Fre Monthly"
	* VoluntD "Volunt Monthly"
	* LocPolitD "Loc Polit Monthly"
cap drop SocPartIn
gen SocPartIn = (SocGathD + HelpFreD + VoluntD + LocPolitD)/4
* (arithmetic mean of the four)
* (values of the index: 0, 0.25, 0.75, 1)
label variable SocPartIn "Social Part Index"
cap drop SocPartInD
recode SocPartIn (0 0.25 = 0 "otherwise") (0.5 0.75 1 = 1 "Social Participation"), gen(SocPartInD)
* 0.25 is the median value (52.10% with 0 or 0.25)
label variable SocPartInD "Social Participation"

//(2.) Quality of Social Relationship
// Sociability (individual behaviour)
	* VisitFreD "Visit Fre Weekly": remains a dummy
// Social Trust Index (individual attitude)
	* TrustD "Trustful"
	* FairD "People Fair"
	* HelpfulD "People Helpful"
cap drop SocTrustIn
gen SocTrustIn = (TrustD + FairD + HelpfulD)/3
* (arithmetic mean of the three, two digits after comma)
* (values of the index: 0, 0.3333, 0.6667, 1)
label variable SocTrustIn "Social Trust Index"
cap drop SocTrustInD
recode SocTrustIn (0/0.34 = 0 "otherwise") (0.66/1 = 1 "Social Trust"), gen(SocTrustInD)
* 0 and 0.33 -> 0
* 0.67 and 1 -> 1
* 0.33 is almost the median value (46.84% with 0 or 0.33)
label variable SocTrustInD "Social Trust"

*** *** ***


*** *** *** INCOME VARIABLES

* reminder: HhIncReal "Monthly Household Net Income, 2011 EUR"
* 			HhIncRealL "Logarithm of Monthly Household Net Income, 2011 EUR"

// Household income per capita
cap drop HhIncRealPc
gen HhIncRealPc = HhIncReal/HhSize
label variable HhIncRealPc "Household Income Per Capita"
*
cap drop HhIncRealPcL
gen HhIncRealPcL = log(HhIncRealPc+1)
label variable HhIncRealPcL "Logarithm of Household Income Per Capita"

// Household income per capita: equivalised with OECD formula
* OECD modified scale = 1 + 0.5*number of other adult members + 0.3*number of children below 14
cap drop HhPopUnd14
clonevar HhPopUnd14 = h11101 // Number of hh members age 0-14
cap drop HhSizeEq
gen HhSizeEq = 1 + 0.5*(HhSize-1-HhPopUnd14) + 0.3*HhPopUnd14
label variable HhSizeEq "Hh Size Eq"
*
cap drop HhIncRealEq
gen HhIncRealEq = HhIncReal/HhSizeEq
label variable HhIncRealEq "HH Income Equivalised, 2011 EUR"
*
cap drop HhIncRealEqL
gen HhIncRealEqL = log(HhIncRealEq+1)
label variable HhIncRealEqL "Log of HH Income Equivalised, 2011 EUR" 


// Creating reference groups: region(16), sex+edu(2x3=6), age(5)
sum Age
local agemin = r(min)
local agemax = r(max)
cap drop AgeG
recode Age (`agemin'/25 = 1 "Under 26") (26/35 = 2 "26-35") (36/45 = 3 "36-45") (46/55 = 4 "46-55") (56/`agemax' = 5 "Above 55"), gen(AgeG)
label variable AgeG "Age Group"
*
sum EduYears
local edumin = r(min)
local edumax = r(max)
cap drop EduG
recode EduYears (`edumin'/10.9 = 1 "< 11") (11/12 = 2 "11-12") (13/`edumax' = 3 "13 or more"), gen(EduG)
label variable EduG "Education Group"
*
*** Female and Region -> no changes
* Reference group: year + region (30x16=480 -> in fact 424, as Eastern regions are missing before 1990)
cap drop RefGrReg
egen RefGrReg = group(Year Region) if !missing(Year, Region)
label variable RefGrReg "Ref Gr Region"
* Reference group: year + age (30x5=150)
cap drop RefGrAge
egen RefGrAge = group(Year AgeG) if !missing(Year, AgeG)
label variable RefGrAge "Ref Gr Age"
* Reference group: year + sex + edu (30x2x3=180)
cap drop RefGrSexEdu
egen RefGrSexEdu = group(Year Female EduG) if !missing(Year, Female, EduG)
label variable RefGrSexEdu "Ref Gr Sex Edu"

* reminder: HhIncReal "Monthly Household Net Income, 2011 EUR"
* 			HhIncRealL "Logarithm of Monthly Household Net Income, 2011 EUR"
**			HhIncRealEq "HH Income Equivalised, 2011 EUR"
** 			HhIncRealEqL "Logarithm of HH Income Equivalised, 2011 EUR"

// Reference income = logarithm [ average monthly real hh.income(total*ORequivalized**) in the ref.gr. ]
* region total
cap drop RefHhIncReg
bys RefGrReg: egen RefHhIncReg = mean(HhIncReal) if !missing(Year, Region)
label variable RefHhIncReg "Ref Hh Inc Region"
cap drop RefHhIncRegL
gen RefHhIncRegL = log(RefHhIncReg+1)
label variable RefHhIncRegL "Log Ref Hh Inc Region"
** region equivalized
cap drop RefHhIncEqReg
bys RefGrReg: egen RefHhIncEqReg = mean(HhIncRealEq) if !missing(Year, Region)
label variable RefHhIncEqReg "Ref Hh Inc Eq Region"
cap drop RefHhIncEqRegL
gen RefHhIncEqRegL = log(RefHhIncEqReg+1)
label variable RefHhIncEqRegL "Log Ref Hh Inc Eq Region"
* age total
cap drop RefHhIncAge
bys RefGrAge: egen RefHhIncAge = mean(HhIncReal) if !missing(Year, AgeG)
label variable RefHhIncAge "Ref Hh Inc Age"
cap drop RefHhIncAgeL
gen RefHhIncAgeL = log(RefHhIncAge+1)
label variable RefHhIncAgeL "Log Ref Hh Inc Age"
** age equivalized
cap drop RefHhIncEqAge
bys RefGrAge: egen RefHhIncEqAge = mean(HhIncRealEq) if !missing(Year, AgeG)
label variable RefHhIncEqAge "Ref Hh Inc Eq Age"
cap drop RefHhIncEqAgeL
gen RefHhIncEqAgeL = log(RefHhIncEqAge+1)
label variable RefHhIncEqAgeL "Log Ref Hh Inc Eq Age"
* sex-edu total
cap drop RefHhIncSexEdu
bys RefGrSexEdu: egen RefHhIncSexEdu = mean(HhIncReal) if !missing(Year, Female, EduG)
label variable RefHhIncSexEdu "Ref Hh Inc Sex-Edu"
cap drop RefHhIncSexEduL
gen RefHhIncSexEduL = log(RefHhIncSexEdu+1)
label variable RefHhIncSexEduL "Log Ref Hh Inc Sex-Edu"
** sex-edu equivalized
cap drop RefHhIncEqSexEdu
bys RefGrSexEdu: egen RefHhIncEqSexEdu = mean(HhIncRealEq) if !missing(Year, Female, EduG)
label variable RefHhIncEqSexEdu "Ref Hh Inc Eq Sex-Edu"
cap drop RefHhIncEqSexEduL
gen RefHhIncEqSexEduL = log(RefHhIncEqSexEdu+1)
label variable RefHhIncEqSexEduL "Log Ref Hh Inc Eq Sex-Edu"

// Richer/Poorer: measures the "distance" from the reference income
	*** To test for asymmetry, two new variables, richer and poorer, are created as follows:
	*** Yi: indiv.inc, Yr: ref.inc.
	*** if Yi > Yr: Richer = log(Yi/Yr) = log(Yi) - log(Yr)
	***				Poorer = 0
	*** if Yi < Yr: Richer = 0
	***				Poorer = log(Yr/Yi) = log(Yr) - log(Yi)
	*** if Yi = Yr: Richer = 0
	***				Poorer = 0
local refgr Reg Age SexEdu
foreach a of local refgr {
* total
	cap drop Richer`a'
	gen Richer`a' = HhIncRealL - RefHhInc`a'L if !missing(HhIncRealL, RefHhInc`a'L) & HhIncRealL > RefHhInc`a'L
	recode Richer`a' . = 0 if !missing(HhIncRealL, RefHhInc`a'L) & ( HhIncRealL < RefHhInc`a'L | HhIncRealL == RefHhInc`a'L )
	label variable Richer`a' "Richer in `a'"
	cap drop Poorer`a'
	gen Poorer`a' = RefHhInc`a'L - HhIncRealL if !missing(HhIncRealL, RefHhInc`a'L) & HhIncRealL < RefHhInc`a'L
	recode Poorer`a' . = 0 if !missing(HhIncRealL, RefHhInc`a'L) & ( HhIncRealL > RefHhInc`a'L | HhIncRealL == RefHhInc`a'L )
	label variable Poorer`a' "Poorer in `a'"
** equivalized
	cap drop RicherEq`a'
	gen RicherEq`a' = HhIncRealEqL - RefHhIncEq`a'L if !missing(HhIncRealEqL, RefHhIncEq`a'L) & HhIncRealEqL > RefHhIncEq`a'L
	recode RicherEq`a' . = 0 if !missing(HhIncRealEqL, RefHhIncEq`a'L) & ( HhIncRealEqL < RefHhIncEq`a'L | HhIncRealEqL == RefHhIncEq`a'L )
	label variable RicherEq`a' "Richer Eq in `a'"
	cap drop PoorerEq`a'
	gen PoorerEq`a' = RefHhIncEq`a'L - HhIncRealEqL if !missing(HhIncRealEqL, RefHhIncEq`a'L) & HhIncRealEqL < RefHhIncEq`a'L
	recode PoorerEq`a' . = 0 if !missing(HhIncRealEqL, RefHhIncEq`a'L) & ( HhIncRealEqL > RefHhIncEq`a'L | HhIncRealEqL == RefHhIncEq`a'L )
	label variable PoorerEq`a' "Poorer Eq in `a'"
}


** The omitted categories will be (when making "i.varname"):
* ib3.Quint...: 	3rd quintile
* ib1.HhChild4lev: 	no children in household
* ib1.MarStat4lev: 	single
* ib1.JobStat5lev: 	working
* (dummies: 		male, not house owner, living in West Germany)
* (and all sc dummies ofc.)


*** *** *** *** *** ***
*** *** *** *** *** *** SETTING THE PANEL:
*** *** *** *** *** ***
xtset pid syear

/*
xtreg LifeSat HhIncRealEqL RefHhIncEqRegL SocGathD HelpFreD ///
Female Age Age2 HhSize i.HhChild4lev i.MarStat4lev EduYears i.JobStat5lev HouseOwnD East i.Region i.Year, fe
estimates store fixed
*
xtreg LifeSat HhIncRealEqL RefHhIncEqRegL SocGathD HelpFreD ///
Female Age Age2 HhSize i.HhChild4lev i.MarStat4lev EduYears i.JobStat5lev HouseOwnD East i.Region i.Year, re
estimates store random
*
hausman fixed random


//        Test:  Ho:  difference in coefficients not systematic
//
//                 chi2(46) = (b-B)'[(V_b-V_B)^(-1)](b-B)
//                          =     2543.09
//                Prob>chi2 =      0.0000
//                (V_b-V_B is not positive definite)

*/

// New Reference Groups
* Reference group: year + age + east (30x5x2=300)
cap drop RefGrAgeEast
egen RefGrAgeEast = group(Year AgeG East) if !missing(Year, AgeG, East)
label variable RefGrAgeEast "Ref Gr AgeEast"
* Reference group: year + age + east + sex (30x5x2x2=600)
cap drop RefGrAgeEastSex
egen RefGrAgeEastSex = group(Year AgeG East Female) if !missing(Year, AgeG, East, Female)
label variable RefGrAgeEastSex "Ref Gr AgeEastSex"

// New Reference Income
* Reference group: year + age + east (30x5x2=300)
cap drop RefHhIncEqAgeEast
bys RefGrAgeEast: egen RefHhIncEqAgeEast = mean(HhIncRealEq) if !missing(Year, AgeG, East)
label variable RefHhIncEqAgeEast "Ref Hh Inc Eq AgeEast"
cap drop RefHhIncEqAgeEastL
gen RefHhIncEqAgeEastL = log(RefHhIncEqAgeEast+1)
label variable RefHhIncEqAgeEast "Log Ref Hh Inc Eq AgeEast"
* Reference group: year + age + east + sex (30x5x2x2=600)
cap drop RefHhIncEqAgeEastSex
bys RefGrAgeEastSex: egen RefHhIncEqAgeEastSex = mean(HhIncRealEq) if !missing(Year, AgeG, East, Female)
label variable RefHhIncEqAgeEastSex "Ref Hh Inc Eq AgeEastSex"
cap drop RefHhIncEqAgeEastSexL
gen RefHhIncEqAgeEastSexL = log(RefHhIncEqAgeEastSex+1)
label variable RefHhIncEqAgeEastSex "Log Ref Hh Inc Eq AgeEastSex"


// New Poorer/Richer
local refgr AgeEast AgeEastSex
foreach a of local refgr {
** equivalized
	cap drop RicherEq`a'
	gen RicherEq`a' = HhIncRealEqL - RefHhIncEq`a'L if !missing(HhIncRealEqL, RefHhIncEq`a'L) & HhIncRealEqL > RefHhIncEq`a'L
	recode RicherEq`a' . = 0 if !missing(HhIncRealEqL, RefHhIncEq`a'L) & ( HhIncRealEqL < RefHhIncEq`a'L | HhIncRealEqL == RefHhIncEq`a'L )
	label variable RicherEq`a' "Richer Eq in `a'"
	cap drop PoorerEq`a'
	gen PoorerEq`a' = RefHhIncEq`a'L - HhIncRealEqL if !missing(HhIncRealEqL, RefHhIncEq`a'L) & HhIncRealEqL < RefHhIncEq`a'L
	recode PoorerEq`a' . = 0 if !missing(HhIncRealEqL, RefHhIncEq`a'L) & ( HhIncRealEqL > RefHhIncEq`a'L | HhIncRealEqL == RefHhIncEq`a'L )
	label variable PoorerEq`a' "Poorer Eq in `a'"
}


local refgr Age AgeEast AgeEastSex
foreach a of local refgr {
label variable HhIncRealEqL 		"Log of Hh Inc Eq"
label variable RefHhIncEq`a'L 		"Log of Ref Inc Eq `a'"
label variable PoorerEq`a' 			"Ref Inc Eq Poorer `a'"
label variable RicherEq`a' 			"Ref Inc Eq Richer `a'"
}

cap drop disabled 
clonevar disabled = m11124 
recode disabled (-1 =. )


keep pid syear LifeSat PerIncSat HhInc Cpi HhIncReal HhIncRealL SocGath SocGathD HelpFre HelpFreD Volunt VoluntD LocPolit LocPolitD VisitFre VisitFreD VisitFreDm Trust TrustD Fair FairD Helpful HelpfulD Female Age Age2 HhSize HhChild HhChild4lev MarStat MarStat4lev EduYears JobStat JobStat5lev HouseOwn HouseOwnD Year Region East SocPartIn SocPartInD SocTrustIn SocTrustInD HhIncRealPc HhIncRealPcL HhPopUnd14 HhSizeEq HhIncRealEq HhIncRealEqL AgeG EduG RefGrReg RefGrAge RefGrSexEdu RefHhIncReg RefHhIncRegL RefHhIncEqReg RefHhIncEqRegL RefHhIncAge RefHhIncAgeL RefHhIncEqAge RefHhIncEqAgeL RefHhIncSexEdu RefHhIncSexEduL RefHhIncEqSexEdu RefHhIncEqSexEduL RicherReg PoorerReg RicherEqReg PoorerEqReg RicherAge PoorerAge RicherEqAge PoorerEqAge RicherSexEdu PoorerSexEdu RicherEqSexEdu PoorerEqSexEdu RefGrAgeEast RefGrAgeEastSex RefHhIncEqAgeEast RefHhIncEqAgeEastL RefHhIncEqAgeEastSex RefHhIncEqAgeEastSexL RicherEqAgeEast PoorerEqAgeEast RicherEqAgeEastSex PoorerEqAgeEastSex plh0035 disabled


save "micro_small", replace

/*
local var "LifeSat HhIncRealEqL RefHhIncEqAgeEastSexL SocGathD HelpFreD VoluntD LocPolitD Female Age Age2 MarStat4lev EduYears JobStat5lev HouseOwnD East Region Year"
foreach v of local var{
display "`v'"
*levelsof Year if `v' != .
tabulate Year , summarize(`v') obs missing
***
}
*
levelsof Year if !missing(SocGathD, HelpFreD, VoluntD, LocPolitD)
* 1984 1985 1986 1988 1990 1992 1994 1996 1997 1999 2005 2007 2009 2011
levelsof Year if !missing(LifeSat , HhIncRealEqL , RefHhIncEqAgeEastSexL , SocGathD , HelpFreD , VoluntD , LocPolitD , ///
Female , Age , Age2 , MarStat4lev , EduYears , JobStat5lev , HouseOwnD , East , Region , Year)
*/


*** keeping only those years & resetting the panel (XTSET)
*******************************
*** resetting the panel
*** *** *** keeping only the years with all three social capital variables
*** (SocGathD, HelpFreD, VoluntD, LocPolitD)
*** *  1985 1986 1988      1992 1994 1996 1997 1999 2005 2007 2009 2011
keep if ///
Year == 1992 | ///
Year == 1994 | ///
Year == 1996 | ///
Year == 1997 | ///
Year == 1999 | ///
Year == 2005 | ///
Year == 2007 | ///
Year == 2009 | ///
Year == 2011
*** *** *** resetting the panel
xtset, clear
xtset pid syear
*** *** *** resetting pid & syear
cap drop new_pid
egen new_pid = group(pid)
cap drop new_syear
egen new_syear = group(syear)
*** *** *** resetting the panel
xtset, clear
xtset new_pid new_syear
*** *** ***
***
***
***


*** dummies by hand for sum table
cap drop MarStat4lev_*
tab MarStat4lev, gen(MarStat4lev_)
cap drop JobStat5lev_*
tab JobStat5lev, gen(JobStat5lev_)
cap drop Region_*
tab Region, gen(Region_)
cap drop Year_*
tab Year, gen(Year_)
*** labeling for correlation table and for full-reg table
label variable LifeSat "Life satisfaction"
*
label variable MarStat4lev_1 "Single"
label variable MarStat4lev_2 "Married"
label variable MarStat4lev_3 "Widowed"
label variable MarStat4lev_4 "Divorced or separated"
*
label variable JobStat5lev_1 "Working"
label variable JobStat5lev_2 "Unemployed"
label variable JobStat5lev_3 "Student"
label variable JobStat5lev_4 "Retired"
label variable JobStat5lev_5 "Not working"
*
label variable HouseOwnD "House owner"
label variable EduYears "Years of education"
label variable Age2 "Age squared (divided by 100)"
*
label variable Region_1 "Baden-Wuerttemberg"
label variable Region_2 "Bavaria"
label variable Region_3 "Berlin"
label variable Region_4 "Brandenburg"
label variable Region_5 "Bremen"
label variable Region_6 "Hamburg"
label variable Region_7 "Hesse"
label variable Region_8 "Mecklenburg-Western Pomeran"
label variable Region_9 "Lower Saxony"
label variable Region_10 "North Rhine-Westphalia"
label variable Region_11 "Rhineland-Palatinate"
label variable Region_12 "Saarland"
label variable Region_13 "Saxony"
label variable Region_14 "Saxony-Anhalt"
label variable Region_15 "Schleswig-Holstein"
label variable Region_16 "Thuringia"
**
label define Region 1 "Baden-Wuerttemberg", modify
label define Region 2 "Bavaria", modify
label define Region 3 "Berlin", modify
label define Region 4 "Brandenburg", modify
label define Region 5 "Bremen", modify
label define Region 6 "Hamburg", modify
label define Region 7 "Hesse", modify
label define Region 8 "Mecklenburg-Western Pomeran", modify
label define Region 9 "Lower Saxony", modify
label define Region 10 "North Rhine-Westphalia", modify
label define Region 11 "Rhineland-Palatinate", modify
label define Region 12 "Saarland", modify
label define Region 13 "Saxony", modify
label define Region 14 "Saxony-Anhalt", modify
label define Region 15 "Schleswig-Holstein", modify
label define Region 16 "Thuringia", modify
label values Region Region
**
                    label variable Year_1 "1992"
					label variable Year_2 "1994"
					label variable Year_3 "1996"
					label variable Year_4 "1997"
					label variable Year_5 "1999"
					label variable Year_6 "2005"
					label variable Year_7 "2007"
					label variable Year_8 "2009"
					label variable Year_9 "2011"
***
cap drop SCindex
gen SCindex = SocGathD + HelpFreD + VoluntD + LocPolitD
label variable SCindex "Social capital index (0-4)"
levelsof SCindex, loc(val)
foreach v of local val{
label define SCindex `v' "Social capital index = `v'", modify
}
label values SCindex SCindex
*
cap drop SCindex_*
tab SCindex, gen(SCindex_)
label variable SCindex_1 "Social capital index = 0"
label variable SCindex_2 "Social capital index = 1"
label variable SCindex_3 "Social capital index = 2"
label variable SCindex_4 "Social capital index = 3"
label variable SCindex_5 "Social capital index = 4"
***				


label variable HhIncRealEq "Individual income (2011 EUR)"
label variable HhIncRealEqL "Log of individual income"
label variable RefHhIncEqAgeEastSex "Reference income (2011 EUR)"
label variable RefHhIncEqAgeEastSexL "Log of reference income"
label variable LocPolitD "Local participation"


save, replace
