# Supplementary material for: The moderation effect of social capital in the relationship between own income, social comparisons and subjective well-being: Evidence from four international datasets
Source: PLoS One. 2023 Dec 7;18(12):e0288455. doi: 10.1371/journal.pone.0288455 (PMC10703203; doi:10.1371/journal.pone.0288455)
Supplement: S1 File — (ZIP) [file pone.0288455.s002.zip › s1_v03/SOEP/micro analysis.do]

** This file produces the results for SOEP data: Column 8 of Table A2 + A32, A33, A34, A36


clear all 
cd "/Volumes/Giulia/A social cure for social comparison/S1_v03/SOEP"
use "micro_small"


********************************************************************************
* Tab A 34
********************************************************************************

pwcorr SCindex SocGathD HelpFreD VoluntD LocPolitD HhIncRealEqL RefHhIncEqAgeEastSexL, star(0.05)

********************************************************************************
* TAB A32
********************************************************************************

xtreg LifeSat HhIncRealEqL RefHhIncEqAgeEastSexL i.SCindex ///
Female Age Age2  i.MarStat4lev EduYears i.JobStat5lev HouseOwnD East i.Region i.Year disabled, fe vce(robust)
vif, uncentered

*
xtreg LifeSat i.SCindex##c.HhIncRealEqL i.SCindex##c.RefHhIncEqAgeEastSexL  ///
Female Age Age2  i.MarStat4lev EduYears i.JobStat5lev HouseOwnD East i.Region i.Year disabled, fe vce(robust)
est store mr4_sc2


esttab  mr4_sc2  /// 
	   using TabA32.tex, replace ///
se s(N N_g r2_w r2_b r2_o, labels("Number of observations" "Number of individuals" "\$R^{2}$\ within" "\$R^{2}$\ between" "\$R^{2}$\ overall")) ///
label compress nobaselevels noomitted wide ///
interaction(" * ") nonotes mtitles("All" "All" "All" "West" "East") star(* 0.10 ** 0.05 *** 0.01) ///
indicate( "Controls (socio-demographic, region, year) = *.Year" "Individual fixed effects = *.Region")


********************************************************************************
* TAB A33
********************************************************************************

xtreg LifeSat i.SCindex##c.HhIncRealEqL i.SCindex##c.RefHhIncEqAgeEastSexL  ///
Female Age Age2  i.MarStat4lev EduYears i.JobStat5lev HouseOwnD East i.Region i.Year disabled, fe vce(robust)
est store mr4_sc2ok
cap drop esampl_mrok
gen esampl_mrok = e(sample)
*
cap drop SC
clonevar SC = SocGathD
label variable SC "SC"
label define SC 0 "No" 1 "SC", modify
label values SC SC
xtreg LifeSat SC##c.HhIncRealEqL SC##c.RefHhIncEqAgeEastSexL  ///
Female Age Age2  i.MarStat4lev EduYears i.JobStat5lev HouseOwnD East i.Region i.Year disabled if esampl_mrok==1, fe vce(robust)
est store SocGathD


cap drop SC
clonevar SC = HelpFreD
label variable SC "SC"
label define SC 0 "No" 1 "SC", modify
label values SC SC
xtreg LifeSat SC##c.HhIncRealEqL SC##c.RefHhIncEqAgeEastSexL  ///
Female Age Age2  i.MarStat4lev EduYears i.JobStat5lev HouseOwnD East i.Region i.Year disabled if esampl_mrok==1, fe vce(robust)
est store HelpFreD


*

cap drop SC
clonevar SC = VoluntD
label variable SC "SC"
label define SC 0 "No" 1 "SC", modify
label values SC SC
xtreg LifeSat SC##c.HhIncRealEqL SC##c.RefHhIncEqAgeEastSexL  ///
Female Age Age2  i.MarStat4lev EduYears i.JobStat5lev HouseOwnD East i.Region i.Year disabled if esampl_mrok==1, fe vce(robust)
est store VoluntD
*
cap drop SC
clonevar SC = LocPolitD
label variable SC "SC"
label define SC 0 "No" 1 "SC", modify
label values SC SC
xtreg LifeSat SC##c.HhIncRealEqL SC##c.RefHhIncEqAgeEastSexL  ///
Female Age Age2  i.MarStat4lev EduYears i.JobStat5lev HouseOwnD East i.Region i.Year disabled if esampl_mrok==1, fe vce(robust)
est store LocPolitD
***
***
esttab SocGathD HelpFreD VoluntD LocPolitD  ///
	   using TabA32.tex, replace ///
se s(N N_g r2_w r2_b r2_o, labels("Number of observations" "Number of individuals" "\$R^{2}$\ within" "\$R^{2}$\ between" "\$R^{2}$\ overall")) ///
label nobaselevels noomitted ///
nonotes mtitles( "SC = Social gathering" "SC = Helping friends" "SC = Performing volunteer work" "SC = Participation in local politics" ) ///
addnotes("Dependent variable: Life satisfaction.") ///
star(* 0.10 ** 0.05 *** 0.01)  /// // f booktabs
indicate( "Controls (socio-demographic, region, year) = *.Year" "Individual fixed effects = *.Region") 


********************************************************************************
* TAB A35
********************************************************************************

estpost summarize LifeSat HhIncRealEq HhIncRealEqL RefHhIncEqAgeEastSex RefHhIncEqAgeEastSexL ///
		SocGathD HelpFreD VoluntD LocPolitD SCindex SCindex_* Age Age2 ///
		MarStat4lev_* EduYears JobStat5lev_* HouseOwnD East Region_* Year_* disabled if esampl_mrok==1
esttab using TabA3.tex, cells("count mean sd min max") nomtitle nonumber noobs label replace


		
			
	
	
	


	
