# Supplementary material for: The moderation effect of social capital in the relationship between own income, social comparisons and subjective well-being: Evidence from four international datasets
Source: PLoS One. 2023 Dec 7;18(12):e0288455. doi: 10.1371/journal.pone.0288455 (PMC10703203; doi:10.1371/journal.pone.0288455)
Supplement: S1 File — (ZIP) [file pone.0288455.s002.zip › s1_v03/WVS-EVS/data preparation for micro and macro.do]

***** Micro preparation 
* produces file "micro_wvs.dta" at line 51 to perfrom micro analysis usign the do file "micro deved" 
* produces file "macro.dta" to perform macro analysis  usign the do file "macro deved" 

cd " "

*use "00-datapreparation-V02.dta", clear


cap drop SCindex
gen SCindex = a165r + pgroup
lab var SCindex "Social capital index (0-2)"
label define SCindex 0 "Social capital index = 0", modify
label define SCindex 1 "Social capital index = 1", modify
label define SCindex 2 "Social capital index = 2", modify
label values SCindex SCindex

cap drop dx047
gen dx047 = 0 if x047 != .
replace dx047 = 1 if x047 == .		


do idcountries.do

lab var deved "Developed countries"
lab var deving "Developing countries"
lab var trans "Transition  countries" 
lab var idc "European countries"


lab var a008r "happiness"
lab var a170r "life satisfaction"

cap drop socclass
clonevar socclass = x045
replace socclass = . if x045 < 0
replace socclass = . if x045 == .a

cap drop socclass2
clonevar socclass2 = socclass
replace socclass2 = 1 if fs_x046 == 4
replace socclass2 = 2 if fs_x046 == 3
replace socclass2 = 3 if fs_x046 == 2
replace socclass2 = 5 if fs_x046 == 1


* save 02-WVSEVS-V02.dta, replace

keep agegrp agrp1 agrp2 agrp3 agrp4 mastat5 SCindex dx047 deved trans deving idc weu socclass socclass2 a170r a008r s020 s003 sex1 age age2 education1 education2 education3 education4 education5 education6 education7 education8 mastat1 mastat2 mastat3 mastat4 mastat5 nkids1 nkids2 nkids3 nkids4 nkids5 emplstat1 emplstat2 emplstat3 emplstat4 emplstat5 emplstat6 emplstat7 emplstat8 x047 pgroup  a165r s002

save "micro_wvs.dta", replace


*** Macro preparation 

 
cap drop SCx*
tab SCindex, gen(SCx)
lab var SCx1 "Social capital index == 0" 
lab var SCx2 "Social capital index == 1" 
lab var SCx3 "Social capital index == 2" 


cap drop Els
bys s003 s020 quintili: egen Els = mean(a170r) 
cap drop Ehp
bys s003 s020 quintili: egen Ehp = mean(a008r) 

loc vars "" 
loc vars "ls hp"
foreach v of loc vars{
cap drop Diff`v' 
gen Diff`v'  = .
levelsof s003, loc(country)
foreach c of loc country{
levelsof s020, loc(wave)
foreach w of loc wave{
sum E`v'  if s003 == `c' & s020 == `w' & quintili == 5 // highest quintile
loc upper = r(mean)
sum E`v'  if s003 == `c' & s020 == `w' & quintili == 1 // lowest quintile
loc lower = r(mean)
cap drop tmp 
gen tmp = `upper' - `lower' 
replace Diff`v'  = tmp if s003 == `c' & s020 == `w' 
}
}
}


cap drop ESCx3 
gen ESCx3  = .
lab var ESCx3 "Share of people with SC index == 2"
levelsof s003, loc(country)
foreach c of loc country{
levelsof s020, loc(wave)
foreach w of loc wave{
sum SCx3 if s003 == `c' & s020 == `w' 
replace ESCx3 = r(mean) if s003 == `c' & s020 == `w'  
}
}

cap drop tag
egen tag = tag(s003 s020)

lab var Diffhp "Happiness"
lab var Diffls "Life satisfaction"

keep SC* E* Dif* s003 s020 s002 s009*
save tmp.dta, replace
use tmp.dta, clear


//Prepares data on GDP and Gini
clear all
wbopendata, language(en - English) country() topics() ///
	indicator(NY.GDP.PCAP.KD; SI.POV.GINI) clear long

keep if year  >= 1980
*ren iso2code s009 
ren ny_gdp_pcap_kd gdp 
label variable gdp "GDP per capita (constant 2010 US$)"
 

ren si_pov_gini gini
lab var gini "Gini index"
cap drop id
gen id = 1
lab define id 1 "world bank", modify
lab define id 2 "SWIID", modify
lab define id 3 "PWT", modify
lab values id id
save gdptmp.dta, replace

//tries to fill in the missing
//open SWIID first 
use "swiid8_0.dta", clear

//run the following:
cap drop countryname
gen countryname = country
replace countryname = "Hong Kong SAR, China" if country == "Hong Kong"
replace countryname = "Egypt, Arab Rep." if country == "Egypt"
replace countryname = "Gambia, The" if country == "Gambia"
replace countryname = "Iran, Islamic Rep." if country == "Iran"
replace countryname = "Kyrgyz Republic" if country == "Kyrgyzstan"
replace countryname = "Lao PDR" if country == "Laos"
replace countryname = "Korea, Rep." if country == "Korea"
replace countryname = "Slovak Republic" if country == "Slovakia"
replace countryname = "Venezuela, RB" if country == "Venezuela"
replace countryname = "Yemen, Rep." if country == "Yemen"
replace countryname = "Russian Federation" if country == "Russia"


cap drop id
gen id = 2
save "swiid8_0.dta", replace

use gdptmp.dta, clear

merge 1:1 countryname year using "swiid8_0.dta" 

replace countrycode = "EGY" if countryname== "Egypt"
replace countrycode = "GMB" if countryname== "Gambia"
replace countrycode = "HKG" if countryname== "Hong Kong SAR, China"
replace countrycode = "IRN" if countryname== "Iran"
replace countrycode = "KGZ" if countryname== "Kyrgyzstan"
replace countrycode = "KOR" if countryname== "Korea"
replace countrycode = "LAO" if countryname== "Laos"
replace countrycode = "RUS" if countryname== "Russia"
replace countrycode = "SVK" if countryname== "Slovakia"
replace countrycode = "TWN" if countryname== "Taiwan"
replace countrycode = "VEN" if countryname== "Venezuela"
replace countrycode = "YEM" if countryname== "Yemen"


cap drop impgini
gen impgini = gini
replace impgini = _1_gini_disp if gini == .
drop _merge


drop if countrycode == ""
save gdptmp.dta, replace
 use gdptmp.dta, clear

use "pwt91.dta", clear
cap drop id
gen id  = 3
keep countrycode country year rgdpna pop id
cap drop rgdppc
gen rgdppc = rgdpna/pop
ren country countryname


save pwt91tmp.dta, replace
use pwt91tmp.dta, clear
merge 1:1 countrycode year using gdptmp.dta

cap drop impgdp
gen impgdp = gdp
replace impgdp = rgdppc if gdp == .
drop _merge

lab var impgdp "GDP per capita (constant US$)"
lab var impgini "Gini index"
cap drop s003	
gen s003 = .

keep if year  >= 1980
drop if year >= 2017


do countrycodes.do


cap drop cname
//I created the following variable so I don't have to change 
//all the following code
gen cname = s003

*cap drop limpgdp
*gen limpgdp = ln(impgdp)

//GDP
cap drop Egdp
gen Egdp = .
levelsof cname, local(country)
foreach c of loc country{
levelsof year, local(anno)
foreach a of loc anno{
cap drop tmp
sum impgdp if cname == `c' & year == `a' 
local tmp = r(mean)
replace Egdp = `tmp' if cname ==  `c' & year == `a'
}
}

//Log of GDP
cap drop lEgdp
gen lEgdp = ln(Egdp)


//Gini
cap drop Egini
gen Egini = .
levelsof cname, local(country)
foreach c of loc country{
levelsof year, local(anno)
foreach a of loc anno{
cap drop tmp
sum impgini if cname == `c' & year == `a' 
local tmp = r(mean)
replace Egini = `tmp' if cname ==  `c' & year == `a' 
} 
}

cap drop miny
cap drop maxy
gen miny = .
gen maxy = .
levelsof cname if !missing(Egdp), local(country)
foreach c of loc country{
cap drop tmp
sum year if cname == `c'  
replace miny = r(min) if cname ==  `c'  
replace maxy = r(max) if cname ==  `c' 
} 

//Change of GDP
cap drop dgdp
gen dgdp = .
levelsof cname if !missing(Egdp), local(country)
foreach c of loc country{
sum miny if cname == `c'
sum impgdp if cname == `c' & year == r(mean) 
loc mingdp = r(mean)
display `mingdp' 
sum maxy if cname == `c'
sum impgdp if cname == `c' & year == r(mean)
loc maxgdp = r(mean)
display `maxgdp' 
cap drop tmp
loc diffyear = `maxgdp' - `mingdp'
gen tmp = (((`maxgdp' - `mingdp') / `mingdp') / `diffyear')*100 if cname == `c'
replace dgdp = tmp if cname == `c'
} 

//Change of Gini
cap drop dGini
gen dGini = .
levelsof cname if !missing(Egini), local(country)
foreach c of loc country{
sum miny if cname == `c'
sum impgini if cname == `c' & year == r(mean)
loc mingdp = r(mean)
display `mingdp' 
sum maxy if cname == `c'
sum impgini if cname == `c' & year == r(mean)
loc maxgdp = r(mean)
display `maxgdp' 
cap drop tmp
loc diffyear = `maxgdp' - `mingdp'
gen tmp = ((`maxgdp' - `mingdp') / `mingdp') / `diffyear' if cname == `c'
replace dGini = tmp if cname == `c'
} 

cap drop tag
cap drop s020
gen s020 = year
*egen tag = tag(s003) if !missing(Egdp, Egini, dgdp, dGini)
egen tag = tag(s003 s020) if !missing(Egdp, Egini)
keep if tag  

save gdp.dta, replace
use gdp.dta, clear

//Merge gdp and gini with WVS data
use tmp.dta, clear
merge m:1 s003 s020 using gdp.dta

cap drop tag
egen tag = tag(s003 s020) if !missing(Egdp, Egini, SCx3)
do idcountries.do


save "macro", replace
