# Supplementary material for: The moderation effect of social capital in the relationship between own income, social comparisons and subjective well-being: Evidence from four international datasets
Source: PLoS One. 2023 Dec 7;18(12):e0288455. doi: 10.1371/journal.pone.0288455 (PMC10703203; doi:10.1371/journal.pone.0288455)
Supplement: S1 File — (ZIP) [file pone.0288455.s002.zip › s1_v03/WVS-EVS/macro deved.do]

** Macro analysis 

//project:	Social Comparison and Social Capital (WVS-EVS)


*********** file produces tables Tab A27, Tab A28, Tab A30 and column 3 of Table 6, and Tab A29 of descriptive statistics
use "macro.dta", clear
 

cap drop gini2
gen gini2 = impgini
replace gini2 = impgini*100 if gini == .

cap drop Elstmp
egen Elstmp = mean(Els), by(s003 s020)
cap drop Ehptmp
egen Ehptmp = mean(Ehp), by(s003 s020)

cap drop Diffhp2 
gen Diffhp2  = Diffhp/Ehptmp

cap drop Diffls2 
gen Diffls2 = Diffls/Elstmp


cap drop lESCx3
gen lESCx3 = log(ESCx3)

loc vars " "
loc vars "ESCx3 lESCx3 lEgdp Egdp Egini gini2 Diffls2 Diffhp "
foreach v of loc vars {
cap drop std`v'
egen std`v' = std(`v')  
}

tab Diffls if s002 == 5 & tag & deved & !missing(Egdp, Egini, ESCx3) , m

br s003 s020 Diffls if s002 == 5   & deved //& !missing(Egdp, Egini, ESCx3) 


 
* Tab A28, col 3 (also column 3 of Tab 4) main regression 
reg  stdDiffls2 stdESCx3 stdlEgdp stdgini2 i.s020 if  deved & tag & s002 >= 3 & s002 != 4 , vce(robust)   
 
cap drop tag2
gen tag2 = 0
replace tag2 = 1 if s003 == 4 | s003 ==  792 | s003 == 398 | s003 == 268 | s003 == 31 | s003 == 51


***************
* Tab A 28
**************	
 
reg    stdDiffls2 stdESCx3  i.s020 if deved & tag & s002 >= 3 & s002 != 4, vce(robust)

reg    stdDiffls2 stdgini2 i.s020 if deved & tag & s002 >= 3 & s002 != 4, vce(robust)

reg    stdDiffls2 stdlEgdp i.s020 if deved & tag & s002 >= 3 & s002 != 4,  vce(robust) 

reg    stdDiffls2 stdESCx3 stdlEgdp stdgini2 i.s020 if deved & tag & s002 >= 3 & s002 != 4, vce(robust)


 
**************
*** Tab A29
**************
///Descriptives Macro
cap drop gini2
gen gini2 = impgini
replace gini2 = impgini*100 if gini == .

sum Diffls2  ESCx3 lEgdp gini2 s020 if deved & tag & s002 >= 3 & s002 != 4

estpost summarize Diffls  ESCx3 lEgdp gini2 s020 if deved & tag & s002 >= 3 & s002 != 4
esttab  using TabA28.tex, cells("count mean sd min max") nomtitle nonumber noobs label replace
	
 
save "macro.dta", replace


********************************************************************************
********************************************************************************
********************************************************************************
* 90/10 ratios for tables A31 

clear all
wbopendata, language(en - English) country() topics() ///
	indicator(SI.DST.10TH.10; SI.DST.FRST.10) clear long
	
keep if year  >= 1980
drop if year == 2019
drop if year == 2020
gen s020 = year
ren si_dst_10th_10 high10
ren si_dst_frst_10 low10
gen ninety_ten = high10/low10


save 9010tmp.dta, replace


use "macro.dta", clear 
merge m:1 countryname s020 using 9010tmp.dta, gen(_merge2)

gen ninetyten = high10/low10

* standardizing
local vars ""
loc vars "ninetyten"
foreach v of loc vars {
cap drop std`v'
egen std`v' = std(`v')  
}


reg  stdDiffls2 stdESCx3 stdlEgdp stdgini2 i.s020 if deved & tag & s002 >= 3 & s002 != 4, vce(robust)

reg  stdDiffls2 stdESCx3 stdlEgdp stdninetyten i.s020 if deved & tag & s002 >= 3 & s002 != 4, vce(robust)
