# Supplementary material for: The moderation effect of social capital in the relationship between own income, social comparisons and subjective well-being: Evidence from four international datasets
Source: PLoS One. 2023 Dec 7;18(12):e0288455. doi: 10.1371/journal.pone.0288455 (PMC10703203; doi:10.1371/journal.pone.0288455)
Supplement: S1 File — (ZIP) [file pone.0288455.s002.zip › s1_v03/WVS-EVS/micro deved.do]

// Loads the dataset "micro_wvs.dta" and produces: Columns 6, 7 of Tab1 + Tab A22, A23 and A26.

cd "/Volumes/Giulia/A social cure for social comparison/S1_v03/WVS-EVS/WVS_new"

use  "micro_wvs.dta", clear


***************
* Tab A23 (also Columns 6 and 7 of Tab A2)
***************

loc dep " "

loc dep "a170r  a008r"

foreach d of loc dep{
loc varlabel ""
loc varlabel: var l `d' 
loc vars " " 
loc vars "SCindex" 
foreach v of loc vars{

		
eststo `d'`v': reg `d' i.s003 i.s020  sex1 age age2 education2-education8 mastat2-mastat4 ///
		emplstat2-emplstat8 nkids2-nkids4  socclass   x047 i.`v' if deved , vce(robust)

eststo `d'`v'inter: reg `d' i.s003 i.s020  sex1 age age2 education2-education8 mastat2-mastat4 ///
		emplstat2-emplstat8 nkids2-nkids4  i.`v'##c.socclass  i.`v'##c.x047 if deved , vce(robust)
	
		
est store `d'_`v'_sls
	
}
}

			
esttab a170rSCindex a170rSCindexinter a008rSCindex a008rSCindexinter using wvs-evs-deved3.tex, se ar2 ///
title(" Main result (WVS-EVS, Waves 3-6)") mti("Life satisfaction" "Life satisfaction" "Happiness" "Happiness") replace ///
s(N r2_a, labels("Number of observations" "Adjusted \$R^{2}$\ ")) ///
 label compress nobaselevels noomitted wide ///
 interaction(" * ") nonotes  star(* 0.10 ** 0.05 *** 0.01)  ///
 indicate( "Controls (socio-demographic, country) = *.s020")
 
 


***************
* Tab A24 (robustness check using the single dummies of social capital rather than index)
************** 
estimates clear
loc dep " "
loc dep "a170r  a008r"
foreach d of loc dep{
loc varlabel ""
loc varlabel: var l `d' 
loc vars " " 
loc vars "pgroup  a165r" 
foreach v of loc vars{


 
eststo `d'`v': reg `d' i.s003 i.s020  sex1 age age2 education2-education8 mastat2-mastat4 ///
		emplstat2-emplstat8 nkids2-nkids4    socclass  x047 i.`v'  if deved, vce(robust)

eststo `d'`v'inter: reg `d' i.s003 i.s020  sex1 age age2 education2-education8 mastat2-mastat4 ///
		emplstat2-emplstat8 nkids2-nkids4   i.`v'##c.socclass  i.`v'##c.x047 if deved , vce(robust)
est store `d'_`v'_`i'_sls

}
}
	
esttab  a170ra165rinter  a170rpgroupinter   a008ra165rinter  a008rpgroupinter using wvs-evs2-deved.tex, se ar2 ///
 title("Robustness check using individual dummies of social capital (WVS-EVS, Waves 3-6)") mti("Life satisfaction" "Life satisfaction" "Happiness" "Happiness") replace 
 	
 

 
***************
* Tab A27
***************
  loc vars " "
  loc vars " a170r a008r sex1 age age2 education1 education2 education3 education4 education5 education6 education7 education8 mastat1 mastat2 mastat3 mastat4 emplstat1 emplstat2 emplstat3 emplstat4 emplstat5 emplstat6 emplstat7 nkids1 emplstat8 nkids2 nkids3 nkids4  socclass  x047 a165r pgroup SCindex s020 s003 "

  tempname miss
  postfile `miss'  str50 variable obs mean sd min max  using "fs-$proj-$ver$dir-miss.dta", replace
  foreach v of loc vars{
    loc varlab : variable label `v'
    cap drop mis`v'
    **gen mis`v' = (`v' == .) if s024 == 3562 | s024 == 3565 | s024 == 1562 | s024 == 1565 & !missing(a170r, a165r,civic)
    **la linea superiore commentata perch衱uella sotto 衭odificata per il paper sulla Cina
    gen mis`v' = (`v' == .) if deved == 1 & s002 >= 3 & s002 != 4 &  !missing(a170r)
    sum mis`v' 
    loc missi = r(mean)
    sum `v'    if deved == 1 & s002 >= 3 & s002 != 4 & !missing(a170r)
    post `miss' ("`varlab'") (r(N)) (r(mean)) (r(sd)) (r(min)) (r(max))  
  }
  postclose `miss'
  use "fs-$proj-$ver$dir-miss.dta", clear
  format mean sd min max %9.2fc
  format obs %9.0fc
  save "fs-$proj-$ver$dir-miss.dta", replace
  cd ..

  dataout, save(miss-wvsevs-deved) tex replace
